# Supplementary material for: Genome-wide gene expression profiling of introgressed indica rice alleles associated with seedling cold tolerance improvement in a japonica rice background
Source: BMC Genomics. 2012 Sep 7;13:461. doi: 10.1186/z (PMC3526417; doi:10.1186/z)
Supplement: Additional file 1 — Phenotypic performance between C418 and K354 in different experiments. Excel file containing the phenotypic performance of C418 and K354 under both control and abiotic stress conditions in different experiments. [file 1471-2164-13-461-S1.xls]

## Sheet: Phenotypic difference
Additional file 1. Differences of phenotypic performance between C418 and K354 under both control and abiotic stress conditions in multiple different experiments.
Treatment	Trait	C418	K354	Difference
Experiment I (2006, Shenyang, in the nursery field)
CK	Seedling height (cm)	21.3833	23.375	-2.0
	Leaf old	3.6	3.19167	0.4*
	Culm base width (cm)	1.16667	1	0.17
	Shoot weight (g)	0.895933	0.9257	-0.03
	Seedling weight (g)	1.0629	1.04693	0.016
	Shoot dry weight (g)	0.1673	0.1752	-0.008
	Root dry weight (g)	0.0245333	0.0155	0.009*
	Root number	12.9167	7.75	5.2*
	Plant height (cm)	107.9	124	-16.1*
	Panicle number	11.5	9.9	1.6
	Panicle length (cm)	24.6	24.4	0.2
	Panicle weight (g)	2.5272	2.03043	0.5
	Spikelet number per panicle	111.544	107.335	4.2
	1000 Grain weight (g)	22.325	20.88	1.4
	Grain number per panicle	90.2435	74.1347	16.1
	Grain weight per panicle (g)	2.01337	1.56899	0.44
	Straw weight per plant (g)	3.26933	5.06156	-1.79*
	Seed setting rate (%)	81.088	68.6741	12.4
	Ratio of grain to straw	0.616317	0.316193	0.3
	Grain yield (t/hm2)	5.81784	3.75317	2.1
Natural cold stress (~12ºC for 14d)	Seedling height (cm)	15.8083	18.5083	-2.7
	Leaf old	3.16667	3.04167	0.1
	Culm base width (cm)	0.966667	1	-0.03
	Shoot weight (g)	0.6149	0.849267	-0.234
	Seedling weight (g)	0.756233	1.03463	-0.278
	Shoot dry weight (g)	0.122967	0.1689	-0.046
	Root dry weight (g)	0.0258333	0.0229667	0.003
	Root number	11	10.6667	0.3
	Plant height (cm)	116.867	124.667	-7.8
	Panicle number	10.4	9.53333	0.9
	Panicle length (cm)	24.3333	23.5333	0.8
	Panicle weight (g)	2.63186	2.04408	0.6
	Spikelet number per panicle	119.611	130.833	-11.2
	1000 Grain weight (g)	27.2778	20.5644	6.7**
	Grain number per panicle	84.744	76.1667	8.6
	Grain weight per panicle (g)	2.27227	1.56387	0.71
	Straw weight per plant (g)	4.19419	5.1945	-1
	Seed setting rate (%)	69.687	58.9139	10.8
	Ratio of grain to straw	0.605214	0.30337	0.302
	Grain yield (t/hm2)	6.01305	3.67673	2.3
Experiment II (2007, in the phytotron of LAAS and CAAS at 4 ºC)
LAAS (Shenyang)	Survival rate (7d after treatment)	10.9829	100	-89**
LAAS (Shenyang)	Survival rate (10d after treatment)	3.37607	100	-96.6**
CAAS (Beijing)	Survival rate (7d after treatment)	34	94.4444	-60.4*
Experiment III (2010, Microarray experiment in this study)
CK	Seedling height (cm)	21.88	27.54	-5.7**
Cold stress	Seedling height (cm)	22.19	23.35	-1.2
* and ** indicate the significant differences at the 0.05 and 0.01 levels, respectively.
