# Supplementary material for: Genome-wide gene expression profiling of introgressed indica rice alleles associated with seedling cold tolerance improvement in a japonica rice background
Source: BMC Genomics. 2012 Sep 7;13:461. doi: 10.1186/z (PMC3526417; doi:10.1186/z)
Supplement: Additional file 5 — Detailed list of DEGs in the six clusters of Figure2 Excel file containing a list of the transcripts used in the cluster analysis in Figure 2. [file 1471-2164-13-461-S5.xls]

## Sheet: Sheet1
Additional file 5. the detailed probes list in the all six Clusters of Figure 2.
Probe Set ID	Cluster in the Figure 2
Os.1478.1.S1_at	Cluster I
Os.12713.1.S2_a_at	Cluster I
Os.11435.1.S1_at	Cluster I
Os.12363.1.S1_at	Cluster I
Os.9660.1.S1_at	Cluster I
Os.11897.1.S1_at	Cluster I
Os.17697.1.A1_at	Cluster I
Os.18089.1.S1_at	Cluster I
Os.33770.1.S1_at	Cluster I
Os.45885.1.S1_s_at	Cluster I
OsAffx.15339.1.S1_at	Cluster I
Os.21088.1.S1_at	Cluster I
Os.14493.1.S1_at	Cluster I
Os.15690.1.S1_at	Cluster I
Os.5698.1.S1_s_at	Cluster I
Os.7443.1.S1_s_at	Cluster I
Os.27967.1.A1_at	Cluster I
Os.11112.1.S1_s_at	Cluster I
Os.12257.1.S1_at	Cluster I
OsAffx.11499.1.S1_at	Cluster I
Os.27730.1.S1_at	Cluster I
Os.8095.1.S3_at	Cluster I
Os.5632.1.S1_a_at	Cluster I
OsAffx.4527.1.S1_s_at	Cluster I
Os.17494.2.S1_at	Cluster I
Os.52955.1.A1_at	Cluster I
Os.8044.1.S1_x_at	Cluster I
Os.16037.1.S1_at	Cluster I
Os.12112.1.S1_at	Cluster I
Os.34564.1.S1_at	Cluster I
Os.56074.1.S1_at	Cluster I
Os.9900.1.S1_at	Cluster I
Os.45924.1.S1_at	Cluster I
Os.46835.1.S1_at	Cluster I
Os.39876.1.S1_at	Cluster I
Os.50642.1.S1_at	Cluster I
Os.51479.1.S1_at	Cluster I
OsAffx.21616.1.S1_s_at	Cluster I
Os.170.3.S1_at	Cluster I
Os.51359.1.S1_at	Cluster I
Os.8977.1.S1_at	Cluster I
Os.47078.1.A1_at	Cluster I
Os.9023.1.S1_at	Cluster I
Os.9023.1.S1_x_at	Cluster I
Os.17108.1.S1_at	Cluster I
Os.32115.1.S1_at	Cluster I
Os.27382.2.S1_at	Cluster I
Os.11941.1.S1_at	Cluster I
Os.27767.1.A1_s_at	Cluster I
Os.46638.1.S1_at	Cluster I
Os.24000.1.S1_at	Cluster I
Os.23498.1.S1_at	Cluster I
Os.24765.1.A1_at	Cluster I
Os.30534.1.S1_at	Cluster I
Os.35284.1.S1_s_at	Cluster I
Os.23696.1.S1_at	Cluster I
Os.41257.1.S1_at	Cluster I
Os.12693.3.S1_at	Cluster I
OsAffx.26321.1.S1_at	Cluster I
Os.12419.1.S1_at	Cluster I
Os.12784.1.S1_at	Cluster I
Os.13862.1.S1_at	Cluster I
Os.54707.1.S1_x_at	Cluster I
Os.9950.1.S1_at	Cluster I
Os.6308.1.S1_at	Cluster I
Os.51629.1.S1_at	Cluster I
Os.53177.1.S1_s_at	Cluster I
Os.1311.1.S1_at	Cluster I
Os.39944.1.S1_at	Cluster I
Os.12190.1.S1_at	Cluster I
Os.810.1.S1_at	Cluster I
Os.34118.1.S1_at	Cluster I
Os.11941.2.S1_at	Cluster I
OsAffx.30145.1.S1_at	Cluster I
Os.23135.1.A1_at	Cluster I
Os.13464.1.S1_at	Cluster I
Os.9238.2.S1_at	Cluster I
Os.51391.1.S1_at	Cluster I
Os.8214.1.S1_at	Cluster I
Os.7119.1.S1_at	Cluster I
Os.49575.1.S1_at	Cluster I
Os.34273.1.S1_at	Cluster I
Os.24834.1.S1_at	Cluster I
Os.27000.1.S1_s_at	Cluster I
Os.10918.1.S1_at	Cluster I
Os.20421.1.S1_at	Cluster I
Os.53652.1.S1_at	Cluster I
Os.14007.1.S1_at	Cluster I
Os.50766.1.S1_at	Cluster I
Os.373.1.S1_s_at	Cluster I
Os.54652.1.S1_at	Cluster I
Os.35451.1.S1_at	Cluster I
Os.53379.1.S1_at	Cluster I
Os.10628.1.S1_at	Cluster I
Os.11092.1.S1_at	Cluster I
Os.54185.1.S1_at	Cluster I
Os.37238.1.S1_at	Cluster I
Os.49201.1.S1_at	Cluster I
Os.7225.1.S1_at	Cluster I
Os.16317.1.S1_at	Cluster I
Os.38581.1.S1_s_at	Cluster I
Os.6625.1.S1_x_at	Cluster I
Os.28290.1.S1_at	Cluster I
Os.53802.1.S1_at	Cluster I
Os.11796.1.S1_at	Cluster I
Os.27224.2.A1_at	Cluster I
Os.8204.1.S1_at	Cluster I
Os.52426.1.S1_at	Cluster I
Os.13615.2.S1_at	Cluster I
Os.54384.1.S1_at	Cluster I
Os.9011.1.S1_at	Cluster I
Os.52999.1.S1_at	Cluster I
Os.5028.1.S1_at	Cluster I
Os.50204.1.S1_at	Cluster I
Os.35583.1.S1_at	Cluster I
Os.38191.2.S1_at	Cluster I
Os.175.1.S1_at	Cluster I
Os.54900.1.S1_at	Cluster I
Os.15798.1.S1_at	Cluster I
Os.55256.1.S1_at	Cluster I
OsAffx.12099.1.S1_s_at	Cluster I
Os.22816.1.S1_at	Cluster I
Os.15199.1.S1_at	Cluster I
Os.51488.1.S1_at	Cluster I
Os.50024.1.S1_at	Cluster I
Os.52777.1.S1_s_at	Cluster I
Os.10335.1.S1_at	Cluster I
Os.37713.1.S1_at	Cluster I
Os.37549.1.S1_at	Cluster I
Os.57187.1.S1_at	Cluster I
Os.49352.1.S1_at	Cluster I
Os.7801.1.S1_at	Cluster I
Os.27576.1.S1_at	Cluster I
Os.7867.3.S1_at	Cluster I
Os.46382.1.S1_at	Cluster I
Os.52495.1.S1_at	Cluster I
Os.49321.1.S1_at	Cluster I
Os.6623.1.S1_at	Cluster I
Os.8481.2.S1_x_at	Cluster I
Os.8481.2.S1_at	Cluster I
OsAffx.26230.2.S1_x_at	Cluster I
Os.38346.1.S1_x_at	Cluster I
OsAffx.3970.1.S1_at	Cluster I
Os.16805.1.S1_at	Cluster I
Os.16805.1.S1_x_at	Cluster I
Os.52363.1.S1_x_at	Cluster I
Os.25736.1.S1_at	Cluster I
Os.6335.1.S1_at	Cluster I
Os.50310.1.S1_at	Cluster I
Os.3241.1.S1_at	Cluster I
Os.33175.1.S1_at	Cluster I
Os.37435.1.S1_at	Cluster I
OsAffx.27446.1.S1_s_at	Cluster I
Os.33741.2.S1_at	Cluster I
Os.33741.2.S1_x_at	Cluster I
Os.9975.1.S1_at	Cluster I
Os.46842.1.S1_at	Cluster I
Os.49151.1.S1_at	Cluster I
Os.51245.1.S1_at	Cluster I
Os.10928.1.S1_at	Cluster I
Os.57528.1.S1_at	Cluster I
OsAffx.28133.1.S1_at	Cluster I
OsAffx.17563.1.S1_at	Cluster I
OsAffx.28253.2.S1_at	Cluster I
Os.16245.1.S1_at	Cluster I
Os.26879.1.S1_at	Cluster I
Os.18297.1.S1_at	Cluster I
Os.46562.1.S1_at	Cluster I
Os.52894.1.S1_at	Cluster I
Os.14045.1.S1_s_at	Cluster I
Os.5542.1.S1_at	Cluster I
Os.17730.1.S1_at	Cluster I
Os.17730.1.S1_x_at	Cluster I
Os.25340.1.A1_at	Cluster I
Os.52987.1.S1_at	Cluster I
Os.53208.1.S1_at	Cluster I
Os.46723.1.S1_at	Cluster I
Os.9552.1.S1_s_at	Cluster I
Os.17916.1.S1_at	Cluster I
Os.13225.1.S1_a_at	Cluster I
Os.15991.1.S1_at	Cluster I
Os.4917.1.S1_at	Cluster I
Os.51105.1.S1_at	Cluster I
Os.1798.1.S1_at	Cluster I
Os.48474.1.S1_at	Cluster I
Os.10452.1.S1_at	Cluster I
Os.20168.1.S1_at	Cluster I
Os.35204.1.S1_at	Cluster I
Os.22832.1.S1_at	Cluster I
Os.24291.1.A1_at	Cluster I
Os.46916.1.S1_s_at	Cluster I
Os.8320.1.S1_at	Cluster I
Os.1411.1.S1_at	Cluster I
Os.45931.1.S1_at	Cluster I
Os.15062.1.S1_a_at	Cluster I
Os.20187.2.S1_at	Cluster I
Os.20338.1.S1_at	Cluster I
Os.46623.1.S1_at	Cluster I
Os.20603.1.S1_s_at	Cluster I
Os.51015.1.S1_at	Cluster I
OsAffx.19451.3.S1_x_at	Cluster I
Os.26004.2.S1_at	Cluster I
Os.47743.1.S1_at	Cluster I
Os.7123.3.S1_at	Cluster I
Os.35224.1.A1_x_at	Cluster I
Os.8468.1.S1_s_at	Cluster I
Os.14921.1.S1_at	Cluster I
Os.16375.1.S1_at	Cluster I
Os.18384.1.S1_at	Cluster I
Os.20465.1.S1_at	Cluster I
Os.35708.1.S1_at	Cluster I
Os.32545.1.S1_at	Cluster I
Os.32492.1.S1_at	Cluster I
Os.34300.1.S1_x_at	Cluster I
Os.28216.2.S1_a_at	Cluster I
Os.48075.1.S1_at	Cluster I
Os.20702.1.S1_at	Cluster I
Os.7865.1.S1_at	Cluster I
Os.20603.1.S1_at	Cluster I
Os.23847.1.S1_at	Cluster I
Os.30664.1.S1_at	Cluster I
Os.50291.1.S1_at	Cluster I
Os.39297.1.S1_at	Cluster I
Os.54391.1.S1_at	Cluster I
OsAffx.23156.1.S1_at	Cluster I
Os.19523.1.S1_at	Cluster I
Os.52161.1.S1_x_at	Cluster I
OsAffx.15533.1.S1_at	Cluster I
Os.28255.1.S1_at	Cluster I
Os.49277.1.S1_at	Cluster I
Os.10959.1.S2_at	Cluster I
Os.19586.1.S1_at	Cluster I
Os.55575.1.S1_at	Cluster I
Os.6847.1.S1_at	Cluster I
Os.8468.1.S1_at	Cluster I
Os.9230.1.S1_x_at	Cluster I
OsAffx.28696.1.S1_x_at	Cluster I
Os.24878.1.A1_at	Cluster I
Os.41723.1.S1_at	Cluster I
Os.16593.1.S1_at	Cluster I
Os.22651.1.S1_at	Cluster I
Os.28370.1.A1_s_at	Cluster I
Os.11736.1.S1_at	Cluster I
Os.5412.1.S1_at	Cluster I
Os.12008.1.S1_at	Cluster I
Os.39257.1.S1_at	Cluster I
Os.33361.1.S1_x_at	Cluster I
Os.7802.1.S1_at	Cluster I
Os.8000.1.S1_at	Cluster I
Os.10524.2.S1_at	Cluster I
Os.7665.1.S1_at	Cluster I
Os.5034.1.S1_at	Cluster I
Os.17385.1.S1_at	Cluster I
Os.21240.2.S1_at	Cluster I
Os.23165.1.S1_at	Cluster I
Os.49813.1.S1_a_at	Cluster I
Os.52990.2.S1_at	Cluster I
Os.20625.1.S1_at	Cluster I
Os.20625.2.S1_x_at	Cluster I
Os.9466.1.S1_a_at	Cluster I
Os.55149.1.S1_at	Cluster I
Os.17814.2.S1_x_at	Cluster I
Os.4659.1.S1_at	Cluster I
Os.15692.1.S1_at	Cluster I
Os.55362.1.S1_at	Cluster I
Os.9443.1.S1_at	Cluster I
Os.9392.1.S1_at	Cluster I
OsAffx.27482.2.S1_s_at	Cluster I
Os.27133.2.S1_at	Cluster I
Os.7879.2.S1_at	Cluster I
Os.15722.1.S1_s_at	Cluster I
Os.52960.1.S1_x_at	Cluster I
Os.52162.1.S1_x_at	Cluster I
OsAffx.7060.1.S1_s_at	Cluster I
Os.19204.1.S1_at	Cluster I
Os.31088.1.S1_at	Cluster I
Os.9526.1.S1_at	Cluster I
Os.15908.1.S1_s_at	Cluster I
Os.32936.1.S1_at	Cluster I
Os.56031.1.S1_at	Cluster I
OsAffx.3672.1.S1_at	Cluster I
OsAffx.31685.1.S1_at	Cluster I
Os.18172.1.S1_at	Cluster I
Os.50949.2.S1_at	Cluster I
Os.51105.1.S1_s_at	Cluster I
Os.54430.1.S1_at	Cluster I
Os.26587.1.A1_at	Cluster I
OsAffx.13763.1.S1_at	Cluster I
OsAffx.25974.1.S1_at	Cluster I
OsAffx.4176.1.S1_at	Cluster I
Os.50300.1.S1_s_at	Cluster I
Os.55078.1.S1_at	Cluster I
Os.12769.1.S1_at	Cluster I
Os.12364.1.S1_at	Cluster I
Os.30691.1.S1_at	Cluster I
Os.14278.1.S1_a_at	Cluster I
Os.10093.1.A1_at	Cluster I
Os.19366.1.S1_a_at	Cluster I
Os.27307.1.S1_at	Cluster I
Os.27319.1.A1_at	Cluster I
Os.12264.2.S1_at	Cluster I
Os.17263.1.S1_at	Cluster I
Os.27647.1.S1_at	Cluster I
Os.35028.1.S1_at	Cluster I
Os.38760.1.S1_at	Cluster I
Os.11618.1.S1_at	Cluster I
Os.11638.1.S1_at	Cluster I
Os.36593.1.S1_at	Cluster I
Os.24137.1.A1_at	Cluster I
Os.45952.1.S1_at	Cluster I
Os.49732.1.S1_at	Cluster I
OsAffx.27093.1.S1_at	Cluster I
Os.16105.1.S1_at	Cluster I
Os.57166.1.S1_at	Cluster I
Os.15087.1.S1_at	Cluster I
Os.37913.1.S1_at	Cluster I
Os.12660.1.S2_at	Cluster I
Os.14537.1.S1_at	Cluster I
Os.26755.1.S1_at	Cluster I
Os.17198.1.S1_at	Cluster I
Os.46534.1.S1_at	Cluster I
Os.5188.2.S1_s_at	Cluster I
Os.46725.1.S1_at	Cluster I
Os.39238.1.A1_at	Cluster I
Os.55592.1.S1_at	Cluster I
Os.9580.1.S1_at	Cluster I
Os.53046.1.S1_s_at	Cluster I
Os.56352.1.S1_at	Cluster I
Os.26811.1.A1_at	Cluster I
Os.4953.2.S1_x_at	Cluster I
Os.6440.1.S1_at	Cluster I
Os.49636.1.S1_at	Cluster I
Os.15299.1.S1_at	Cluster I
Os.4883.1.S1_at	Cluster I
Os.9649.1.S1_at	Cluster I
Os.53508.1.S1_at	Cluster I
Os.55357.1.S1_at	Cluster I
Os.47927.1.S1_at	Cluster I
Os.57332.1.S1_at	Cluster I
Os.53046.1.S1_at	Cluster I
Os.49872.1.S1_at	Cluster I
Os.53931.1.S1_at	Cluster I
Os.9905.1.S1_at	Cluster I
Os.47413.1.S1_at	Cluster I
Os.8279.1.S1_at	Cluster I
Os.20164.1.S1_at	Cluster I
Os.14854.1.S1_at	Cluster I
Os.35510.1.S1_at	Cluster I
Os.12550.1.S1_s_at	Cluster I
Os.12379.1.S1_at	Cluster I
Os.11771.1.S1_at	Cluster I
Os.14875.1.S1_at	Cluster I
Os.26742.1.S1_at	Cluster I
Os.11704.1.S1_at	Cluster I
Os.12763.1.S1_x_at	Cluster I
Os.10594.1.S1_at	Cluster I
Os.51202.1.S1_at	Cluster I
Os.25449.1.S1_at	Cluster I
OsAffx.13950.2.S1_at	Cluster I
OsAffx.13950.2.S1_x_at	Cluster I
OsAffx.6051.1.S1_at	Cluster I
Os.14157.1.S1_at	Cluster I
Os.1460.2.S1_at	Cluster I
Os.23141.1.S1_at	Cluster I
Os.23141.1.S1_x_at	Cluster I
Os.27520.1.S1_at	Cluster I
Os.19629.1.S1_x_at	Cluster I
Os.9209.1.S1_at	Cluster I
Os.148.1.S1_at	Cluster I
Os.7194.1.S1_at	Cluster I
Os.18913.1.S1_x_at	Cluster I
Os.50203.1.S1_at	Cluster I
Os.18637.1.S1_at	Cluster I
Os.24111.2.S1_at	Cluster I
Os.8027.1.S1_at	Cluster I
Os.20755.1.S1_at	Cluster I
OsAffx.22867.1.S1_x_at	Cluster I
Os.12763.2.S1_at	Cluster I
Os.46831.3.S1_x_at	Cluster I
Os.36925.1.A1_at	Cluster I
Os.17679.1.S1_at	Cluster I
Os.9869.1.S1_at	Cluster I
Os.19626.1.S1_at	Cluster I
Os.15977.1.S1_at	Cluster I
Os.51274.1.S1_at	Cluster I
Os.49793.1.S1_at	Cluster I
Os.47745.1.S1_at	Cluster I
Os.17406.1.S1_at	Cluster I
Os.52622.1.S1_at	Cluster I
Os.54549.1.S1_at	Cluster I
Os.10708.2.S1_at	Cluster I
Os.10051.1.S1_at	Cluster I
Os.49188.1.S1_at	Cluster I
OsAffx.24040.1.S1_s_at	Cluster I
Os.6726.1.S1_x_at	Cluster I
Os.26941.1.A1_at	Cluster I
Os.49092.1.S1_at	Cluster I
Os.6658.1.S1_at	Cluster I
Os.56313.1.S1_at	Cluster I
Os.36346.1.S1_a_at	Cluster I
Os.44826.1.S1_at	Cluster I
OsAffx.17196.1.S1_at	Cluster I
Os.2364.1.S1_at	Cluster I
Os.51804.2.S1_at	Cluster I
Os.50498.1.S1_at	Cluster I
Os.54413.1.S1_at	Cluster I
Os.54365.1.S1_at	Cluster I
Os.53733.1.S1_at	Cluster I
Os.52080.1.S1_at	Cluster I
Os.9485.1.S1_at	Cluster I
OsAffx.6098.1.S1_at	Cluster I
Os.47341.1.A1_at	Cluster I
Os.12967.2.A1_at	Cluster I
Os.47846.1.S1_at	Cluster I
Os.52175.1.S1_at	Cluster I
Os.8540.1.S1_at	Cluster I
Os.4055.1.S1_at	Cluster I
Os.48388.1.S1_at	Cluster I
Os.5188.2.S1_x_at	Cluster I
OsAffx.4331.1.S1_at	Cluster I
Os.19238.1.S1_a_at	Cluster I
Os.50983.1.S1_at	Cluster I
Os.14655.2.S1_at	Cluster I
Os.7695.1.S1_at	Cluster I
Os.17764.1.S1_at	Cluster I
Os.38090.1.S1_at	Cluster I
Os.52833.1.S1_at	Cluster I
Os.27731.1.S1_at	Cluster I
Os.4020.1.S1_at	Cluster I
Os.49090.1.S1_at	Cluster I
Os.5577.2.S1_a_at	Cluster I
Os.27228.1.S1_at	Cluster I
Os.7287.2.S1_x_at	Cluster I
Os.28814.1.S1_at	Cluster I
Os.46909.1.S1_at	Cluster I
Os.51295.1.S1_at	Cluster I
Os.7786.1.S1_at	Cluster I
Os.11022.1.S1_at	Cluster I
Os.56954.1.S1_at	Cluster I
Os.6554.1.S1_at	Cluster I
Os.56162.1.A1_at	Cluster I
OsAffx.25417.1.S1_s_at	Cluster I
Os.15295.3.S1_x_at	Cluster I
OsAffx.16152.1.S1_at	Cluster I
Os.38381.1.S1_at	Cluster I
Os.22415.1.S1_s_at	Cluster I
Os.8493.1.A1_at	Cluster I
Os.9276.1.S1_s_at	Cluster I
Os.30983.2.S1_x_at	Cluster I
Os.34841.1.S1_at	Cluster I
Os.5403.1.S1_at	Cluster I
OsAffx.18126.1.S1_at	Cluster I
Os.39960.1.S1_at	Cluster I
Os.10743.1.S1_at	Cluster I
OsAffx.11871.1.S1_s_at	Cluster I
OsAffx.27357.2.S1_at	Cluster I
Os.6764.2.S1_at	Cluster I
Os.22842.1.S1_at	Cluster I
Os.3850.3.S1_at	Cluster I
Os.53903.1.S1_at	Cluster I
Os.55053.1.S1_at	Cluster I
Os.20817.1.S1_at	Cluster I
Os.8868.1.S1_at	Cluster I
Os.55373.1.S1_at	Cluster I
Os.37051.1.S1_at	Cluster I
Os.2237.1.S1_at	Cluster I
OsAffx.28236.2.S1_x_at	Cluster I
Os.27751.1.S1_at	Cluster I
Os.51406.1.S1_at	Cluster I
Os.28394.2.S1_s_at	Cluster I
OsAffx.15014.1.S1_s_at	Cluster I
OsAffx.12141.1.S1_at	Cluster I
Os.23557.1.A1_at	Cluster I
Os.8253.1.S1_at	Cluster I
Os.15537.1.S1_at	Cluster I
Os.11633.3.S1_at	Cluster I
Os.49405.1.A1_at	Cluster I
OsAffx.25288.1.S1_s_at	Cluster I
Os.28435.4.S1_at	Cluster I
Os.51641.1.S1_at	Cluster I
Os.51641.1.S1_x_at	Cluster I
Os.9172.2.S1_at	Cluster I
Os.15730.1.S1_x_at	Cluster I
Os.46777.1.S1_at	Cluster I
OsAffx.26230.1.S1_at	Cluster I
Os.26994.1.A1_at	Cluster I
Os.27210.1.S1_at	Cluster I
Os.51232.1.S1_at	Cluster I
Os.52465.1.S1_at	Cluster I
Os.9104.1.S1_at	Cluster I
Os.15004.1.S1_at	Cluster I
Os.7017.1.S1_at	Cluster I
Os.34674.1.S1_at	Cluster I
Os.46540.1.S1_at	Cluster I
Os.51151.1.S1_at	Cluster I
Os.52400.1.S1_at	Cluster I
Os.56058.1.S1_at	Cluster I
Os.53107.1.S1_at	Cluster I
OsAffx.26929.1.S1_at	Cluster I
OsAffx.31060.1.S1_s_at	Cluster I
Os.10093.2.S1_at	Cluster I
Os.27525.1.A1_at	Cluster I
Os.28435.4.S1_x_at	Cluster I
Os.52262.1.S1_at	Cluster I
Os.4281.1.S1_x_at	Cluster I
Os.47959.1.S1_at	Cluster I
OsAffx.719.1.S1_s_at	Cluster I
Os.26983.1.S1_s_at	Cluster I
OsAffx.719.4.S1_at	Cluster I
OsAffx.18906.1.S1_at	Cluster I
Os.51917.1.S1_at	Cluster I
OsAffx.30855.1.S1_x_at	Cluster I
Os.19130.1.S1_at	Cluster I
Os.9300.1.S1_at	Cluster I
OsAffx.3615.1.S1_s_at	Cluster I
OsAffx.5196.1.S1_at	Cluster I
Os.12430.1.S1_at	Cluster I
Os.12629.1.S1_at	Cluster I
Os.48053.1.A1_at	Cluster I
Os.9216.1.S1_at	Cluster I
Os.36995.1.S1_at	Cluster I
OsAffx.20211.1.S1_at	Cluster I
Os.28623.1.S1_at	Cluster I
Os.4978.1.S2_at	Cluster I
Os.9321.1.S1_a_at	Cluster I
Os.57519.1.S1_x_at	Cluster I
Os.9191.1.S1_s_at	Cluster I
Os.51241.1.S1_at	Cluster I
Os.54698.1.S1_at	Cluster I
Os.32686.1.S1_at	Cluster I
Os.409.1.S1_at	Cluster I
Os.51491.1.S1_at	Cluster I
Os.20314.1.S1_at	Cluster I
Os.9311.1.S1_at	Cluster I
OsAffx.6171.1.S1_at	Cluster I
Os.9805.1.S1_at	Cluster I
Os.7795.1.S1_at	Cluster I
Os.7767.1.S1_at	Cluster I
OsAffx.10755.1.S1_at	Cluster I
OsAffx.4947.1.S1_at	Cluster I
Os.1000.1.S1_at	Cluster I
Os.11707.1.A1_at	Cluster I
Os.40338.1.S1_at	Cluster I
Os.46916.1.S1_at	Cluster I
Os.27862.1.S1_at	Cluster I
Os.54297.1.S1_at	Cluster I
Os.51887.1.S1_x_at	Cluster I
Os.27715.1.S1_a_at	Cluster I
OsAffx.1916.1.S1_s_at	Cluster I
Os.33604.1.S1_a_at	Cluster I
OsAffx.19451.3.S1_s_at	Cluster I
Os.16879.1.S1_at	Cluster I
Os.5964.1.S1_at	Cluster I
Os.34459.1.S1_at	Cluster I
Os.8012.1.S1_at	Cluster I
Os.57569.2.A1_s_at	Cluster I
OsAffx.15178.1.S1_s_at	Cluster I
Os.12410.1.S1_a_at	Cluster I
Os.57197.1.S1_at	Cluster I
Os.7941.2.S1_s_at	Cluster I
Os.6595.1.S1_a_at	Cluster I
Os.9775.1.S1_at	Cluster I
Os.40426.1.S1_at	Cluster I
Os.2416.1.S1_a_at	Cluster I
Os.2423.1.S1_at	Cluster I
Os.57506.1.S1_at	Cluster I
Os.16233.1.S1_a_at	Cluster I
Os.35642.2.S1_x_at	Cluster I
Os.46616.1.S1_x_at	Cluster I
Os.16615.1.S1_at	Cluster I
Os.48074.1.A1_at	Cluster I
Os.8503.1.S1_at	Cluster I
Os.16480.1.S1_at	Cluster I
Os.16030.1.S1_at	Cluster I
Os.16030.1.S1_x_at	Cluster I
Os.23518.1.A1_at	Cluster I
Os.22968.1.A1_at	Cluster I
Os.7475.1.S1_at	Cluster I
Os.47413.1.S1_x_at	Cluster I
OsAffx.14446.1.S1_s_at	Cluster I
Os.46574.1.S1_at	Cluster I
Os.47132.1.A1_s_at	Cluster I
Os.27650.1.S1_at	Cluster I
OsAffx.17389.1.S1_s_at	Cluster I
OsAffx.15438.1.S1_at	Cluster I
Os.9659.1.S1_at	Cluster I
OsAffx.5859.1.S1_x_at	Cluster I
OsAffx.23081.1.S1_at	Cluster I
Os.6867.1.S1_x_at	Cluster I
Os.51928.1.S1_at	Cluster I
OsAffx.4677.1.S1_s_at	Cluster I
Os.6664.1.S1_at	Cluster I
Os.51552.1.S1_at	Cluster I
Os.6898.1.S1_at	Cluster I
OsAffx.24812.1.S1_s_at	Cluster I
Os.6854.1.S1_at	Cluster I
OsAffx.18004.1.S1_x_at	Cluster I
OsAffx.18836.1.S1_at	Cluster I
Os.459.1.S1_at	Cluster I
Os.54291.1.S1_at	Cluster I
Os.51427.1.S1_at	Cluster I
Os.49704.1.S1_at	Cluster I
Os.15580.1.S1_at	Cluster I
Os.53043.1.S1_at	Cluster I
Os.8044.2.S1_at	Cluster I
OsAffx.29892.1.S1_at	Cluster I
Os.15281.1.S1_at	Cluster II
Os.15281.1.S1_x_at	Cluster II
Os.26820.1.A1_s_at	Cluster II
Os.26849.1.S1_at	Cluster II
Os.37213.1.S1_at	Cluster II
Os.5099.1.S1_at	Cluster II
Os.46797.1.S2_at	Cluster II
Os.27969.1.S1_at	Cluster II
Os.31171.1.S1_at	Cluster II
Os.25556.1.S1_at	Cluster II
Os.5031.1.S1_at	Cluster II
Os.55740.1.S1_at	Cluster II
Os.2331.1.S1_at	Cluster II
Os.26810.1.A1_s_at	Cluster II
Os.10185.1.S1_at	Cluster II
Os.46510.1.S1_at	Cluster II
Os.27775.1.A1_at	Cluster II
Os.11833.1.S1_at	Cluster II
Os.20851.1.A1_at	Cluster II
Os.27569.2.S1_at	Cluster II
Os.40417.1.A1_at	Cluster II
Os.8213.1.S1_at	Cluster II
Os.36647.1.S1_at	Cluster II
Os.20078.1.S1_at	Cluster II
Os.27612.1.S1_at	Cluster II
Os.18594.1.S2_at	Cluster II
Os.36647.1.S1_x_at	Cluster II
Os.23201.1.S1_at	Cluster II
Os.35907.1.S1_at	Cluster II
Os.49482.1.S1_at	Cluster II
Os.39278.1.A1_at	Cluster II
Os.46127.1.S1_at	Cluster II
Os.46127.1.S1_x_at	Cluster II
Os.6148.1.S1_at	Cluster II
Os.53355.1.S1_at	Cluster II
Os.50872.1.S1_at	Cluster II
OsAffx.22944.4.S1_at	Cluster II
Os.32488.1.S1_at	Cluster II
Os.15829.1.S1_at	Cluster II
OsAffx.11989.2.S1_s_at	Cluster II
Os.35815.1.S1_at	Cluster II
Os.35257.1.S1_at	Cluster II
Os.35688.1.S1_at	Cluster II
Os.57024.1.S1_at	Cluster II
Os.49805.1.S1_at	Cluster II
Os.23605.1.A1_at	Cluster II
Os.32544.1.S1_at	Cluster II
Os.30376.1.S1_at	Cluster II
Os.45516.1.S1_at	Cluster II
Os.19393.1.S1_at	Cluster II
Os.26900.1.A1_at	Cluster II
Os.5429.1.S1_at	Cluster II
Os.1151.2.S2_at	Cluster II
Os.23555.1.A1_at	Cluster II
Os.24100.1.A1_at	Cluster II
Os.12089.1.S1_at	Cluster II
Os.52807.1.S1_at	Cluster II
Os.50578.2.S1_at	Cluster II
Os.52356.1.S1_at	Cluster II
Os.26792.1.S1_at	Cluster II
Os.27620.2.S1_x_at	Cluster II
Os.32335.1.S1_at	Cluster II
Os.26870.1.S1_at	Cluster II
Os.53610.1.S1_at	Cluster II
Os.27589.1.S1_at	Cluster II
Os.49868.1.S1_at	Cluster II
Os.49617.1.A1_at	Cluster II
Os.9426.1.S1_s_at	Cluster II
Os.50564.2.S1_at	Cluster II
Os.54067.1.S1_at	Cluster II
Os.44486.1.S1_at	Cluster II
Os.50411.2.S1_at	Cluster II
Os.50755.1.S1_at	Cluster II
Os.53029.1.S1_at	Cluster II
Os.43963.1.S1_at	Cluster II
Os.52564.1.S1_at	Cluster II
Os.53334.1.S2_at	Cluster II
Os.28858.1.S1_at	Cluster II
Os.49292.1.S1_at	Cluster II
Os.57200.1.S1_x_at	Cluster II
Os.5787.1.S1_at	Cluster II
Os.49346.1.S1_at	Cluster II
OsAffx.8988.1.S1_at	Cluster II
Os.52812.1.S1_at	Cluster II
Os.39672.1.A1_s_at	Cluster II
Os.52235.1.S1_at	Cluster II
OsAffx.7287.1.S1_at	Cluster II
Os.55746.1.S1_at	Cluster II
OsAffx.7369.1.S1_at	Cluster II
OsAffx.6331.1.S1_at	Cluster II
OsAffx.6332.1.S1_at	Cluster II
Os.34819.1.S1_at	Cluster II
Os.2371.1.S1_at	Cluster II
Os.46450.1.S1_at	Cluster II
Os.4846.1.S1_at	Cluster II
Os.11903.1.S1_at	Cluster II
Os.7338.1.S1_at	Cluster II
Os.50274.1.S1_a_at	Cluster II
Os.14065.1.S1_at	Cluster II
Os.50200.1.S1_at	Cluster II
Os.19231.1.A1_s_at	Cluster II
Os.49292.2.S1_x_at	Cluster II
Os.54385.1.S1_at	Cluster II
Os.27483.1.S1_at	Cluster II
Os.35386.1.S1_at	Cluster II
Os.1151.2.S2_a_at	Cluster II
Os.27675.1.S1_at	Cluster II
Os.37386.1.S1_at	Cluster II
Os.38113.2.S1_at	Cluster II
Os.10277.1.S1_at	Cluster II
Os.51784.1.S1_at	Cluster II
Os.18313.1.S1_at	Cluster II
Os.56077.1.S1_x_at	Cluster II
Os.52079.1.S1_at	Cluster II
Os.38113.2.S1_a_at	Cluster II
Os.10300.1.S1_at	Cluster II
Os.10300.1.S1_x_at	Cluster II
Os.5776.1.S1_at	Cluster II
Os.8066.1.S1_at	Cluster II
Os.40360.1.S1_at	Cluster II
Os.14828.1.A1_s_at	Cluster II
Os.11706.1.S1_at	Cluster II
Os.30600.1.S2_at	Cluster II
Os.50510.1.S1_at	Cluster II
Os.27174.1.A1_at	Cluster II
Os.49360.2.S1_at	Cluster II
Os.37083.1.S1_at	Cluster II
OsAffx.11993.1.S1_at	Cluster II
OsAffx.11993.2.S1_s_at	Cluster II
Os.27441.1.S1_at	Cluster II
Os.27681.2.S1_at	Cluster II
Os.49360.1.S2_at	Cluster II
OsAffx.10825.1.S1_s_at	Cluster II
OsAffx.2660.1.S1_at	Cluster II
Os.14731.1.S1_at	Cluster II
Os.27306.1.S1_at	Cluster II
Os.14086.1.S1_s_at	Cluster II
Os.24985.1.A1_at	Cluster II
Os.51348.1.S2_at	Cluster II
Os.4887.1.S1_at	Cluster II
Os.11685.1.S1_at	Cluster II
Os.53740.1.S1_s_at	Cluster II
OsAffx.16827.1.S1_at	Cluster II
Os.11349.1.S1_at	Cluster II
Os.11465.1.S1_at	Cluster II
Os.10751.1.S1_at	Cluster II
Os.51175.1.S1_at	Cluster II
Os.27601.1.A1_at	Cluster II
Os.51332.1.S1_at	Cluster II
Os.7270.1.S1_x_at	Cluster II
Os.36903.1.S1_at	Cluster II
Os.52299.1.S1_at	Cluster II
Os.9454.1.S1_at	Cluster II
Os.27557.1.S1_at	Cluster II
Os.15351.1.S1_at	Cluster II
Os.27512.1.A1_at	Cluster II
Os.18422.1.A1_at	Cluster II
Os.33341.2.S1_x_at	Cluster II
Os.33341.2.S1_at	Cluster II
Os.18410.1.S1_at	Cluster II
Os.56956.1.S1_at	Cluster II
Os.52253.1.S1_at	Cluster II
Os.9021.4.S1_at	Cluster II
Os.37024.1.S1_s_at	Cluster II
OsAffx.16657.1.S1_at	Cluster II
Os.14923.2.S1_at	Cluster II
Os.54208.1.S1_at	Cluster II
OsAffx.30906.1.S1_at	Cluster II
Os.27780.2.S2_a_at	Cluster II
Os.52223.1.S1_at	Cluster II
Os.4652.1.S1_at	Cluster II
Os.51651.1.A1_at	Cluster II
Os.48153.2.A1_s_at	Cluster II
Os.5774.1.S1_at	Cluster II
Os.26968.1.S1_at	Cluster II
Os.27681.1.S1_a_at	Cluster II
Os.50213.1.S1_at	Cluster II
Os.11110.1.S1_at	Cluster II
Os.18580.2.S1_at	Cluster II
Os.14923.1.S1_at	Cluster II
Os.23327.2.S1_a_at	Cluster II
Os.53864.1.S1_at	Cluster II
Os.49584.1.S1_at	Cluster II
OsAffx.19002.1.S1_at	Cluster II
Os.47371.1.S1_at	Cluster II
Os.36350.1.A1_at	Cluster II
Os.49914.2.S1_x_at	Cluster II
Os.20851.1.A1_x_at	Cluster II
Os.18403.1.S1_at	Cluster II
Os.54372.1.S2_at	Cluster II
Os.26896.1.A1_at	Cluster II
Os.7007.1.S1_at	Cluster II
Os.9845.1.S1_at	Cluster II
Os.25230.2.A1_at	Cluster II
Os.11706.1.S1_x_at	Cluster II
Os.26510.1.S1_at	Cluster II
Os.49320.1.S1_at	Cluster II
Os.49320.1.S1_s_at	Cluster II
Os.52854.1.S1_at	Cluster II
Os.5386.1.S1_at	Cluster II
Os.51175.1.S1_x_at	Cluster II
Os.35648.1.S1_at	Cluster II
Os.49504.1.S1_at	Cluster II
Os.8066.2.S1_at	Cluster II
Os.49879.1.S1_at	Cluster II
Os.57480.1.S1_at	Cluster II
Os.21255.3.S1_at	Cluster II
Os.21255.3.S1_x_at	Cluster II
OsAffx.23030.1.S1_s_at	Cluster II
Os.10502.1.S1_at	Cluster II
Os.52240.1.S1_at	Cluster II
Os.51250.1.S1_at	Cluster II
Os.7822.1.S1_at	Cluster II
Os.17770.1.S1_at	Cluster II
Os.26437.1.A1_at	Cluster II
Os.26869.1.A1_at	Cluster II
Os.26437.1.A1_s_at	Cluster II
OsAffx.20062.1.S1_at	Cluster II
Os.52172.1.S1_at	Cluster II
Os.10180.1.S1_at	Cluster II
Os.50270.1.S1_at	Cluster II
Os.27403.1.A1_at	Cluster II
Os.50624.1.S1_at	Cluster II
Os.52302.2.S1_x_at	Cluster II
Os.7570.1.S1_at	Cluster II
Os.49419.1.S1_at	Cluster II
Os.49914.1.S1_at	Cluster II
Os.26569.1.S1_at	Cluster II
Os.52659.1.S1_at	Cluster II
Os.54344.1.S1_x_at	Cluster II
Os.4192.1.S1_at	Cluster II
Os.55600.1.S1_at	Cluster II
Os.34006.1.S1_x_at	Cluster II
Os.50240.1.S1_at	Cluster II
Os.49360.1.S1_x_at	Cluster II
Os.52428.1.S1_x_at	Cluster II
Os.52428.2.S1_at	Cluster II
Os.51599.1.S1_at	Cluster II
Os.46107.1.S1_s_at	Cluster II
Os.5410.1.S1_at	Cluster II
Os.40028.1.A1_at	Cluster II
Os.52302.2.S1_s_at	Cluster II
Os.54174.1.S1_at	Cluster II
OsAffx.12065.1.S1_at	Cluster II
Os.49967.1.S1_at	Cluster II
OsAffx.7163.1.S1_at	Cluster II
Os.20204.3.S1_a_at	Cluster II
Os.50274.1.S2_at	Cluster II
OsAffx.24336.1.S1_at	Cluster II
Os.23157.1.S1_at	Cluster II
Os.49833.1.S2_at	Cluster II
Os.17937.1.S1_a_at	Cluster II
OsAffx.7285.1.S1_at	Cluster II
OsAffx.11801.1.S1_at	Cluster II
Os.27306.2.S1_at	Cluster II
Os.34013.1.S1_at	Cluster II
Os.10498.1.S1_at	Cluster II
Os.8286.1.S1_at	Cluster II
Os.53981.1.S1_at	Cluster II
Os.51000.1.S1_at	Cluster II
OsAffx.24262.1.S1_at	Cluster II
Os.49166.1.S1_s_at	Cluster II
Os.9326.1.S1_at	Cluster II
Os.7213.1.S1_at	Cluster II
Os.53055.1.S1_at	Cluster II
Os.35323.1.S1_at	Cluster II
OsAffx.25936.1.S1_s_at	Cluster II
Os.53792.1.S1_at	Cluster II
OsAffx.25936.7.S1_s_at	Cluster II
Os.9251.2.S1_at	Cluster II
Os.40036.1.A1_at	Cluster II
Os.46762.1.S1_at	Cluster II
Os.10514.1.S1_at	Cluster II
Os.49856.1.S1_at	Cluster II
Os.52321.1.S1_at	Cluster II
Os.8015.1.S1_at	Cluster II
Os.46107.1.S2_x_at	Cluster II
Os.46107.1.S2_a_at	Cluster II
Os.53661.1.S1_at	Cluster II
Os.56036.1.S1_at	Cluster II
OsAffx.27815.1.S1_s_at	Cluster II
Os.27780.2.S1_a_at	Cluster II
OsAffx.31501.1.S1_at	Cluster II
Os.51617.1.S1_at	Cluster II
OsAffx.22031.1.S1_x_at	Cluster II
Os.29745.1.S1_at	Cluster II
Os.6075.1.S2_at	Cluster II
Os.50940.1.S1_a_at	Cluster II
OsAffx.30939.2.S1_s_at	Cluster II
OsAffx.31383.1.S1_at	Cluster II
Os.29745.1.S2_at	Cluster II
Os.49134.1.S1_at	Cluster II
OsAffx.30751.2.S1_at	Cluster II
Os.10660.1.S1_at	Cluster II
Os.51181.1.S1_at	Cluster II
OsAffx.27394.1.S1_at	Cluster II
Os.27338.1.A1_at	Cluster II
OsAffx.30088.1.S1_at	Cluster II
OsAffx.27664.1.S1_at	Cluster II
Os.8143.1.S2_at	Cluster II
Os.30993.1.S1_at	Cluster II
Os.46177.1.S1_at	Cluster II
Os.56065.1.S1_s_at	Cluster II
Os.52124.1.S1_at	Cluster II
Os.46797.1.S1_at	Cluster II
OsAffx.25832.1.S1_at	Cluster II
Os.46107.1.S2_at	Cluster II
OsAffx.7086.1.S1_at	Cluster II
Os.51189.1.S2_at	Cluster II
Os.51351.1.S1_at	Cluster II
Os.51787.1.S1_at	Cluster II
Os.10681.1.S1_at	Cluster II
Os.52257.1.S1_at	Cluster II
Os.6645.1.S1_at	Cluster II
Os.6645.1.S1_s_at	Cluster II
Os.15983.1.S1_at	Cluster II
Os.27811.1.S1_at	Cluster II
Os.8044.1.S1_at	Cluster II
OsAffx.19418.1.S1_at	Cluster II
Os.10506.1.S1_at	Cluster II
Os.52553.1.S1_at	Cluster II
Os.52205.1.S1_at	Cluster II
Os.43963.1.S1_x_at	Cluster II
Os.27718.1.A1_at	Cluster II
Os.52047.2.S1_at	Cluster II
OsAffx.22031.1.S1_at	Cluster II
OsAffx.29921.1.S1_at	Cluster II
Os.14065.2.S1_x_at	Cluster II
Os.55420.1.A1_at	Cluster II
Os.55420.1.A1_x_at	Cluster II
Os.51985.1.S2_at	Cluster II
Os.8529.1.S1_at	Cluster II
OsAffx.31405.1.S1_at	Cluster II
Os.51294.1.S1_at	Cluster II
Os.5546.1.S1_at	Cluster II
OsAffx.3267.1.S1_at	Cluster II
Os.20289.1.S1_at	Cluster II
Os.53458.1.S1_at	Cluster II
Os.6626.1.S1_x_at	Cluster II
Os.51513.1.S1_at	Cluster II
Os.1191.1.S1_at	Cluster II
Os.50966.1.S1_at	Cluster II
Os.49258.1.S1_at	Cluster II
Os.5834.1.S1_at	Cluster II
Os.20300.1.S1_at	Cluster II
Os.33920.1.S1_at	Cluster II
Os.50433.1.S1_at	Cluster II
Os.27793.1.S1_at	Cluster II
Os.27793.1.S1_x_at	Cluster II
Os.34819.2.S1_x_at	Cluster II
Os.52886.1.S1_at	Cluster II
Os.6534.1.A1_at	Cluster II
Os.51502.1.S1_at	Cluster II
Os.7422.1.S1_at	Cluster II
Os.27629.1.S1_at	Cluster II
Os.50754.1.A1_at	Cluster II
OsAffx.28501.2.S1_at	Cluster II
OsAffx.28501.2.S1_x_at	Cluster II
Os.50627.1.S1_at	Cluster II
Os.9574.1.S1_at	Cluster II
Os.57180.1.S1_at	Cluster II
Os.7388.1.S1_s_at	Cluster II
Os.6360.1.S1_at	Cluster II
Os.6360.2.S1_x_at	Cluster II
Os.51924.1.S1_at	Cluster II
Os.6075.1.S1_at	Cluster II
OsAffx.16228.1.S1_at	Cluster II
Os.7388.2.S1_x_at	Cluster II
Os.54389.1.S1_at	Cluster II
OsAffx.30674.1.S1_at	Cluster II
Os.49400.1.S1_s_at	Cluster II
Os.54951.1.S1_at	Cluster II
OsAffx.17798.1.S1_at	Cluster II
Os.26732.1.S1_at	Cluster II
OsAffx.19804.1.S1_at	Cluster II
Os.53740.1.S1_at	Cluster II
Os.29093.1.S1_at	Cluster II
OsAffx.24280.2.S1_at	Cluster II
Os.5644.1.S1_at	Cluster II
Os.12282.1.S1_a_at	Cluster II
Os.12974.1.S1_at	Cluster II
Os.25910.1.S1_s_at	Cluster II
Os.48061.1.A1_x_at	Cluster II
Os.32454.1.S1_at	Cluster II
Os.52025.1.S1_at	Cluster II
OsAffx.18947.1.S1_x_at	Cluster II
Os.49819.1.S1_at	Cluster II
Os.14990.2.S1_at	Cluster II
Os.33350.1.S1_at	Cluster II
Os.33350.1.S1_x_at	Cluster II
OsAffx.12711.2.S1_x_at	Cluster II
OsAffx.32023.1.S1_at	Cluster II
Os.56053.1.S1_at	Cluster II
Os.56922.1.S1_at	Cluster II
OsAffx.16794.1.S1_at	Cluster II
Os.6723.1.S1_at	Cluster II
Os.6723.1.S1_s_at	Cluster II
Os.12063.1.S1_at	Cluster III
Os.12551.1.S1_s_at	Cluster III
Os.12633.1.S1_s_at	Cluster III
Os.55380.1.S1_at	Cluster III
Os.49245.1.S1_at	Cluster III
Os.27047.1.A1_at	Cluster III
Os.10933.1.S1_at	Cluster III
Os.51718.1.S1_at	Cluster III
Os.50019.1.S1_at	Cluster III
Os.17338.1.S1_at	Cluster III
Os.1880.2.S1_a_at	Cluster III
Os.16659.1.S1_at	Cluster III
Os.15125.1.S1_at	Cluster III
Os.27080.1.S1_at	Cluster III
Os.38414.1.S1_at	Cluster III
Os.2617.2.S1_a_at	Cluster III
Os.6326.1.S1_at	Cluster III
Os.24876.1.S1_at	Cluster III
Os.28427.1.S2_a_at	Cluster III
Os.28427.2.S1_x_at	Cluster III
Os.49741.1.S1_at	Cluster III
Os.52431.1.S1_at	Cluster III
Os.27436.1.A1_s_at	Cluster III
Os.22913.1.S1_at	Cluster III
Os.26063.1.S1_at	Cluster III
Os.27053.3.A1_s_at	Cluster III
Os.49484.1.S1_x_at	Cluster III
Os.56245.1.S1_at	Cluster III
Os.44418.2.S1_at	Cluster III
Os.54701.1.S1_at	Cluster III
Os.37718.1.S1_at	Cluster III
Os.5983.1.S1_at	Cluster III
Os.53561.1.S1_at	Cluster III
Os.21193.1.S1_at	Cluster III
Os.40173.1.A1_at	Cluster III
OsAffx.24308.1.S1_s_at	Cluster III
Os.54722.1.S1_at	Cluster III
Os.51360.1.S1_at	Cluster III
Os.51775.1.S1_at	Cluster III
Os.10002.1.S1_at	Cluster III
Os.26687.1.S1_at	Cluster III
Os.32357.1.S1_at	Cluster III
Os.38099.1.S1_at	Cluster III
Os.11991.1.S1_at	Cluster III
Os.16659.1.S2_at	Cluster III
Os.32042.1.S1_at	Cluster III
Os.27789.1.A1_at	Cluster III
Os.45531.1.S1_at	Cluster III
Os.10370.1.S1_at	Cluster III
Os.47703.1.S1_at	Cluster III
Os.17608.1.S1_s_at	Cluster III
Os.32717.1.S1_at	Cluster III
Os.14935.1.S1_at	Cluster III
Os.27584.1.S1_at	Cluster III
Os.7278.1.S1_at	Cluster III
Os.56187.1.S1_at	Cluster III
Os.8490.1.S1_at	Cluster III
Os.21776.1.S1_at	Cluster III
Os.55111.1.S1_at	Cluster III
Os.1175.1.S1_at	Cluster III
Os.28405.1.S1_x_at	Cluster III
Os.28405.1.S1_at	Cluster III
Os.20600.1.S1_x_at	Cluster III
Os.47934.1.S1_at	Cluster III
Os.52121.1.S1_at	Cluster III
Os.56066.1.S1_at	Cluster III
Os.9739.1.S1_at	Cluster III
Os.34112.1.S1_at	Cluster III
Os.40001.1.A1_at	Cluster III
Os.17190.1.A1_s_at	Cluster III
Os.21017.2.S1_at	Cluster III
Os.23184.1.S1_at	Cluster III
Os.25244.1.S1_at	Cluster III
Os.14042.1.S1_at	Cluster III
OsAffx.29907.1.S1_at	Cluster III
Os.7743.3.A1_at	Cluster III
Os.18018.1.S1_at	Cluster III
Os.18642.2.S1_at	Cluster III
Os.49703.1.S1_at	Cluster III
Os.51796.1.S1_at	Cluster III
Os.14533.1.S1_a_at	Cluster III
Os.38870.1.S1_at	Cluster III
Os.38751.1.A1_at	Cluster III
Os.16043.1.S1_at	Cluster III
Os.50762.1.S1_at	Cluster III
Os.18676.1.S1_x_at	Cluster III
Os.56072.1.S1_at	Cluster III
Os.15614.1.S1_at	Cluster III
Os.52083.1.S1_at	Cluster III
Os.19306.1.S1_at	Cluster III
Os.27373.1.S1_at	Cluster III
Os.52430.1.S1_at	Cluster III
Os.51551.1.S1_at	Cluster III
Os.34515.1.A1_at	Cluster III
Os.46696.1.S1_at	Cluster III
Os.5586.1.S1_at	Cluster III
Os.12960.1.S1_at	Cluster III
Os.17190.1.A1_x_at	Cluster III
Os.26146.1.S1_at	Cluster III
Os.38434.1.A1_at	Cluster III
Os.33173.1.S1_at	Cluster III
Os.23089.1.S1_at	Cluster III
Os.24077.1.S1_at	Cluster III
Os.26910.1.A1_at	Cluster III
Os.10374.2.S1_at	Cluster III
Os.22921.1.A1_at	Cluster III
Os.51897.1.S1_x_at	Cluster III
Os.14164.1.S1_at	Cluster III
Os.55701.1.S1_at	Cluster III
Os.49897.1.S1_at	Cluster III
OsAffx.29272.4.S1_at	Cluster III
Os.50499.1.S2_at	Cluster III
Os.7244.1.S1_at	Cluster III
Os.8129.1.S1_at	Cluster III
OsAffx.24492.1.S1_at	Cluster III
Os.27831.1.S1_at	Cluster III
Os.18676.1.S1_at	Cluster III
OsAffx.22672.1.S1_at	Cluster III
Os.17491.1.S1_at	Cluster III
Os.17424.1.S1_at	Cluster III
Os.26889.1.S1_at	Cluster III
OsAffx.31900.1.S1_at	Cluster III
Os.54706.1.S1_at	Cluster III
Os.10929.1.S1_at	Cluster III
Os.24306.1.S1_at	Cluster III
OsAffx.31583.1.S1_at	Cluster III
Os.57133.1.S1_at	Cluster III
Os.7732.1.S1_at	Cluster III
OsAffx.27757.1.S1_at	Cluster III
Os.57299.1.S1_at	Cluster III
Os.18487.1.S1_at	Cluster III
Os.46864.1.S1_at	Cluster III
Os.7743.2.S1_at	Cluster III
Os.7743.2.S1_x_at	Cluster III
Os.10326.1.S1_at	Cluster III
Os.52631.1.S1_x_at	Cluster III
Os.38995.1.S1_at	Cluster III
OsAffx.31902.1.S1_x_at	Cluster III
Os.25164.1.A1_at	Cluster III
Os.49339.1.S1_at	Cluster III
Os.54290.1.S1_at	Cluster III
OsAffx.30909.1.S1_at	Cluster III
Os.11831.1.S1_at	Cluster III
Os.5382.1.S1_at	Cluster III
Os.10763.1.S1_at	Cluster III
Os.46591.1.S1_x_at	Cluster III
Os.46591.1.S1_at	Cluster III
Os.15307.1.S1_at	Cluster III
Os.52195.1.S1_at	Cluster III
Os.51264.1.S1_at	Cluster III
Os.46012.2.S1_x_at	Cluster III
Os.16598.1.S1_at	Cluster III
Os.16839.1.S1_at	Cluster III
Os.55261.1.S1_at	Cluster III
Os.51290.1.S1_at	Cluster III
Os.10659.1.S1_s_at	Cluster III
Os.17782.1.S1_at	Cluster III
Os.51813.1.S1_at	Cluster III
Os.48730.1.S1_s_at	Cluster III
Os.55462.1.S1_at	Cluster III
Os.20261.1.S1_at	Cluster III
Os.49322.1.S1_at	Cluster III
OsAffx.10442.1.S1_s_at	Cluster III
OsAffx.10442.2.S1_at	Cluster III
Os.14684.1.S1_at	Cluster III
Os.18207.1.A1_s_at	Cluster III
Os.25168.1.A1_at	Cluster III
Os.4620.1.S1_at	Cluster III
Os.15390.1.S1_at	Cluster III
Os.11414.1.S1_at	Cluster III
Os.7328.1.S1_at	Cluster III
Os.26918.1.A1_at	Cluster III
Os.42638.1.S1_at	Cluster III
Os.26976.1.A1_at	Cluster III
Os.49589.1.S1_at	Cluster III
Os.50906.1.S1_at	Cluster III
Os.16877.1.S1_at	Cluster III
Os.27766.1.A1_at	Cluster III
Os.52502.1.S1_at	Cluster III
Os.52217.1.S1_at	Cluster III
Os.12009.1.S1_at	Cluster III
Os.24933.1.S1_at	Cluster III
Os.51264.1.S1_x_at	Cluster III
Os.14141.1.S1_at	Cluster III
Os.52637.1.S1_x_at	Cluster III
Os.50504.1.S1_at	Cluster III
Os.53181.1.S1_at	Cluster III
Os.52908.1.S1_at	Cluster III
OsAffx.7520.1.S1_at	Cluster III
OsAffx.5882.1.S1_at	Cluster III
Os.44418.1.S1_at	Cluster III
Os.7655.1.S1_a_at	Cluster III
Os.52176.1.S1_at	Cluster III
Os.6286.1.S1_at	Cluster III
Os.6286.1.S1_x_at	Cluster III
Os.17812.1.S1_at	Cluster III
Os.54907.1.S1_at	Cluster III
Os.49130.2.S1_at	Cluster III
Os.50499.1.S1_at	Cluster III
Os.49909.1.S1_at	Cluster III
Os.53004.1.S1_at	Cluster III
Os.56203.1.S1_at	Cluster III
Os.40355.1.S1_at	Cluster III
Os.53653.1.S1_at	Cluster III
OsAffx.19388.1.S1_s_at	Cluster III
Os.50782.1.S1_a_at	Cluster III
Os.53128.1.S1_at	Cluster III
Os.7669.1.S1_at	Cluster III
Os.50257.2.S1_at	Cluster III
Os.12614.1.A1_at	Cluster III
Os.25168.2.A1_at	Cluster III
Os.27064.1.S2_at	Cluster III
Os.17705.1.A1_at	Cluster III
Os.24076.2.A1_at	Cluster III
Os.50888.1.S1_at	Cluster III
Os.32811.1.S1_at	Cluster III
Os.45971.1.S1_at	Cluster III
Os.45971.1.S1_x_at	Cluster III
Os.27541.1.A1_at	Cluster III
Os.36460.2.S1_x_at	Cluster III
Os.55601.1.S1_at	Cluster III
Os.7004.1.S1_at	Cluster III
OsAffx.18875.1.S1_at	Cluster III
Os.18504.1.S1_at	Cluster III
Os.4921.1.S1_at	Cluster III
Os.53080.1.S1_at	Cluster III
Os.53307.1.S1_at	Cluster III
Os.54550.1.S1_at	Cluster III
Os.54813.1.S1_at	Cluster III
Os.4905.4.S1_a_at	Cluster III
Os.4905.4.S1_at	Cluster III
Os.49281.1.S1_at	Cluster III
OsAffx.16075.1.S1_s_at	Cluster III
OsAffx.25846.1.S1_s_at	Cluster III
OsAffx.24926.1.S1_x_at	Cluster III
OsAffx.24926.2.S1_at	Cluster III
OsAffx.28670.1.S1_s_at	Cluster III
OsAffx.31858.1.S1_x_at	Cluster III
OsAffx.31963.1.S1_at	Cluster III
Os.57177.1.S1_at	Cluster III
OsAffx.27706.1.S1_at	Cluster III
OsAffx.2947.1.S1_at	Cluster III
Os.28949.1.S1_at	Cluster III
Os.54124.1.S2_at	Cluster III
OsAffx.11838.1.S1_at	Cluster III
OsAffx.24370.1.S1_at	Cluster III
Os.2987.3.S1_x_at	Cluster III
Os.4166.1.S1_at	Cluster III
Os.22197.1.S1_at	Cluster III
Os.16036.1.S1_at	Cluster III
Os.37621.2.S1_at	Cluster III
Os.50472.2.S1_x_at	Cluster III
Os.25811.1.S1_at	Cluster III
Os.23630.1.A1_s_at	Cluster III
Os.54579.1.S1_s_at	Cluster III
Os.10459.1.S1_at	Cluster III
Os.45994.1.S1_x_at	Cluster III
Os.45994.2.S1_at	Cluster III
Os.53724.1.S1_at	Cluster III
Os.27021.1.S1_at	Cluster III
Os.8606.1.S1_at	Cluster III
Os.46924.1.S1_at	Cluster III
Os.19617.1.S1_at	Cluster III
Os.9343.1.S1_a_at	Cluster III
Os.7655.1.S2_at	Cluster III
Os.11385.1.S1_a_at	Cluster III
Os.4807.1.S1_at	Cluster III
Os.5999.1.S1_at	Cluster III
Os.50015.1.S1_at	Cluster III
Os.15823.1.A1_at	Cluster III
Os.57041.1.S1_at	Cluster III
Os.53862.1.S1_at	Cluster III
Os.46314.1.S1_x_at	Cluster III
OsAffx.31475.1.S1_at	Cluster III
Os.21380.1.S1_at	Cluster III
Os.26767.1.A1_at	Cluster III
Os.46662.2.S1_s_at	Cluster III
Os.50991.1.S1_at	Cluster III
Os.12234.2.S1_s_at	Cluster III
Os.27538.1.S1_at	Cluster III
Os.45902.1.A1_at	Cluster III
Os.56939.1.S1_at	Cluster III
Os.33401.1.S1_at	Cluster III
Os.33401.2.S1_x_at	Cluster III
Os.48711.1.A1_at	Cluster III
Os.45238.1.S1_at	Cluster III
Os.10374.1.S1_at	Cluster III
OsAffx.19701.1.S1_s_at	Cluster III
Os.5565.1.S1_at	Cluster III
Os.24970.1.A1_at	Cluster III
Os.1709.1.S1_x_at	Cluster III
Os.17424.1.S1_x_at	Cluster III
Os.54503.1.A1_at	Cluster III
Os.27619.1.A1_at	Cluster III
Os.50297.2.S1_at	Cluster III
Os.33584.1.S1_at	Cluster III
OsAffx.31708.1.S1_at	Cluster III
OsAffx.30375.1.S1_at	Cluster III
Os.46817.1.S1_at	Cluster III
Os.30101.1.S1_at	Cluster III
Os.9581.1.S1_a_at	Cluster III
Os.55713.1.S1_at	Cluster III
Os.18933.1.S1_at	Cluster III
Os.18989.1.S1_at	Cluster III
Os.50616.1.S1_x_at	Cluster III
Os.50616.1.S2_x_at	Cluster III
Os.50616.1.S2_at	Cluster III
OsAffx.31701.1.S1_at	Cluster III
Os.8440.1.S1_at	Cluster III
Os.51323.1.S1_at	Cluster III
Os.37089.1.S1_at	Cluster III
Os.50297.1.S1_at	Cluster III
OsAffx.19579.1.S1_at	Cluster III
OsAffx.28903.1.S1_x_at	Cluster III
OsAffx.28903.2.S1_at	Cluster III
OsAffx.28903.2.S1_x_at	Cluster III
Os.6792.1.S1_at	Cluster III
OsAffx.3724.1.S1_at	Cluster III
Os.10298.1.S1_at	Cluster IV
Os.12266.1.S1_at	Cluster IV
Os.14745.1.S1_at	Cluster IV
Os.37184.1.S1_at	Cluster IV
Os.11315.1.S1_at	Cluster IV
Os.7991.1.S1_at	Cluster IV
Os.10620.1.S1_at	Cluster IV
Os.10620.2.S1_at	Cluster IV
Os.19587.1.S1_at	Cluster IV
Os.41109.1.S1_x_at	Cluster IV
Os.15985.1.S1_at	Cluster IV
Os.33770.1.S1_s_at	Cluster IV
Os.51136.1.S1_at	Cluster IV
Os.7987.1.S1_at	Cluster IV
Os.52515.1.S1_at	Cluster IV
Os.15198.1.S1_at	Cluster IV
Os.28406.1.S1_at	Cluster IV
Os.50919.1.S1_at	Cluster IV
Os.7944.1.S1_at	Cluster IV
OsAffx.25285.1.S1_at	Cluster IV
Os.5615.1.S1_at	Cluster IV
Os.8850.1.S1_x_at	Cluster IV
Os.51434.1.S1_at	Cluster IV
Os.5754.1.S1_at	Cluster IV
Os.23300.1.S1_at	Cluster IV
Os.39066.1.S1_at	Cluster IV
OsAffx.24678.3.S1_at	Cluster IV
Os.15931.1.S1_at	Cluster IV
Os.50055.1.S1_at	Cluster IV
Os.52679.1.S1_at	Cluster IV
Os.50515.1.S1_at	Cluster IV
Os.33102.1.S1_at	Cluster IV
Os.52592.1.S1_at	Cluster IV
Os.9427.1.S1_at	Cluster IV
OsAffx.11937.1.S1_at	Cluster IV
OsAffx.5776.1.S1_at	Cluster IV
Os.12761.1.S1_at	Cluster V
Os.14951.1.S1_at	Cluster V
Os.19547.1.S1_at	Cluster V
Os.32596.3.S1_x_at	Cluster V
Os.10644.1.S1_at	Cluster V
Os.46576.1.S1_at	Cluster V
Os.46576.1.S1_x_at	Cluster V
Os.54579.1.S1_at	Cluster V
Os.6620.1.S1_at	Cluster V
Os.27218.1.A1_at	Cluster V
Os.17659.1.S1_at	Cluster V
Os.172.1.S1_a_at	Cluster V
Os.22277.1.S1_at	Cluster V
Os.54370.1.S1_at	Cluster V
Os.6901.1.S1_at	Cluster V
OsAffx.7876.1.S1_s_at	Cluster V
Os.14539.1.S1_at	Cluster V
Os.12387.1.S1_at	Cluster V
Os.11476.1.S1_at	Cluster V
Os.47359.1.A1_at	Cluster V
Os.51853.1.S1_at	Cluster V
Os.15841.1.S1_a_at	Cluster V
Os.46904.1.S1_x_at	Cluster V
Os.7393.1.S1_at	Cluster V
Os.9892.1.S1_a_at	Cluster V
Os.18630.1.S1_at	Cluster V
Os.27205.1.S1_at	Cluster V
Os.10576.1.S1_at	Cluster V
Os.10596.1.S1_at	Cluster V
Os.11561.2.S1_a_at	Cluster V
Os.5638.1.S1_at	Cluster V
Os.14160.1.S1_at	Cluster V
Os.46590.1.S1_at	Cluster V
Os.5753.1.S1_at	Cluster V
Os.5753.1.S1_x_at	Cluster V
Os.18664.1.S1_a_at	Cluster V
Os.18664.1.S1_x_at	Cluster V
Os.18664.2.S1_x_at	Cluster V
Os.39037.1.S1_at	Cluster V
OsAffx.30119.1.S1_at	Cluster V
Os.18724.1.S1_at	Cluster V
Os.3206.1.S1_at	Cluster V
Os.47625.1.A1_s_at	Cluster V
Os.12851.1.S1_at	Cluster V
Os.8633.1.S1_a_at	Cluster V
Os.6019.1.S1_at	Cluster V
Os.37902.1.S1_at	Cluster V
Os.14708.1.S1_at	Cluster V
Os.6279.1.A1_at	Cluster V
OsAffx.26295.1.S1_at	Cluster V
Os.35919.1.S1_s_at	Cluster V
Os.46187.1.S1_at	Cluster V
Os.46565.1.S1_at	Cluster V
Os.14430.1.S1_at	Cluster V
Os.7317.2.S1_at	Cluster V
Os.18003.1.S1_at	Cluster V
Os.38580.1.S1_at	Cluster V
Os.36376.1.S1_at	Cluster V
Os.37217.1.S1_at	Cluster V
Os.18607.1.S1_at	Cluster V
Os.27198.1.S1_at	Cluster V
Os.19843.1.S1_at	Cluster V
Os.18742.1.A1_at	Cluster V
Os.22796.1.S1_at	Cluster V
Os.11559.1.S1_at	Cluster V
Os.41841.1.S1_at	Cluster V
Os.47472.1.S1_at	Cluster V
Os.2750.2.S1_a_at	Cluster V
Os.7729.1.S1_at	Cluster V
Os.10401.1.S1_s_at	Cluster V
Os.12186.1.S1_at	Cluster V
Os.8342.1.S1_at	Cluster V
Os.28139.1.S1_at	Cluster V
Os.14078.1.S1_s_at	Cluster V
Os.18511.1.S1_s_at	Cluster V
Os.313.1.S1_a_at	Cluster V
Os.1606.1.S1_at	Cluster V
Os.56154.1.S1_s_at	Cluster V
Os.53670.1.S1_at	Cluster V
Os.22596.1.S1_at	Cluster V
Os.22596.1.S1_s_at	Cluster V
Os.10102.1.S1_at	Cluster V
Os.18654.1.S1_x_at	Cluster V
Os.49294.1.S1_at	Cluster V
Os.12243.1.S1_at	Cluster V
Os.54119.1.S1_at	Cluster V
Os.7581.1.S1_at	Cluster V
OsAffx.12587.1.S1_s_at	Cluster V
Os.26359.1.S1_a_at	Cluster V
Os.26512.1.S1_at	Cluster V
Os.12990.1.S1_x_at	Cluster V
Os.45878.1.S1_at	Cluster V
Os.32832.1.S1_a_at	Cluster V
Os.55684.1.S1_at	Cluster V
Os.13466.1.S1_at	Cluster V
Os.14153.1.S1_at	Cluster V
Os.14153.2.S1_x_at	Cluster V
Os.10287.1.S1_at	Cluster V
Os.10534.1.S1_at	Cluster V
Os.27071.1.S1_at	Cluster V
Os.153.1.S1_at	Cluster V
Os.21762.2.S1_x_at	Cluster V
Os.49690.1.S1_s_at	Cluster V
Os.33316.1.S1_at	Cluster V
Os.32644.1.S2_at	Cluster V
Os.13559.1.S1_at	Cluster V
OsAffx.12813.1.S1_s_at	Cluster V
Os.10032.1.S1_at	Cluster V
Os.5117.1.S1_at	Cluster V
Os.51900.1.S1_at	Cluster V
Os.5797.1.S1_at	Cluster V
Os.49751.1.S1_at	Cluster V
Os.6242.1.S1_s_at	Cluster V
Os.20157.1.A1_at	Cluster V
OsAffx.12765.1.S1_x_at	Cluster V
Os.18421.1.S1_a_at	Cluster V
Os.20237.1.S1_at	Cluster V
Os.8021.1.S1_x_at	Cluster V
Os.3389.2.S1_at	Cluster V
Os.5727.1.S1_at	Cluster V
Os.3160.1.S1_at	Cluster V
Os.37007.1.S1_at	Cluster V
Os.11513.1.S1_at	Cluster V
Os.18450.1.S1_s_at	Cluster V
Os.5844.1.S1_at	Cluster V
Os.27379.1.S1_at	Cluster V
Os.50483.1.S1_at	Cluster V
Os.50846.1.S1_s_at	Cluster V
Os.52745.1.S1_at	Cluster V
Os.10533.1.S1_at	Cluster V
Os.15269.1.S1_at	Cluster V
Os.48467.1.S1_at	Cluster V
Os.2368.1.S1_at	Cluster V
Os.17663.1.S1_at	Cluster V
Os.51049.1.S1_at	Cluster V
Os.8916.1.S1_at	Cluster V
Os.14318.1.S1_at	Cluster V
Os.10678.1.S1_at	Cluster V
Os.8385.2.S1_at	Cluster V
Os.8385.2.S1_x_at	Cluster V
Os.54955.1.S1_at	Cluster V
Os.11398.1.S1_at	Cluster V
Os.37820.1.S1_x_at	Cluster V
Os.8385.1.S1_s_at	Cluster V
Os.45916.1.S1_s_at	Cluster V
Os.9962.1.S1_s_at	Cluster V
Os.49671.1.S1_at	Cluster V
Os.45916.1.S1_x_at	Cluster V
Os.4980.1.S1_at	Cluster V
Os.53609.1.S1_s_at	Cluster V
Os.6417.1.S1_at	Cluster V
Os.14198.1.S1_at	Cluster V
Os.26082.1.S1_s_at	Cluster V
Os.51150.1.S1_s_at	Cluster V
Os.4380.1.S1_at	Cluster V
Os.7575.1.S1_at	Cluster V
Os.50843.1.S1_at	Cluster V
Os.52445.1.S1_at	Cluster V
Os.56356.1.S1_at	Cluster V
Os.54072.1.S1_x_at	Cluster V
Os.2427.1.S1_at	Cluster V
Os.26482.1.S1_at	Cluster V
Os.12829.1.S1_at	Cluster V
Os.49519.1.S1_at	Cluster V
Os.18700.1.S1_at	Cluster V
Os.16240.1.A1_s_at	Cluster V
OsAffx.14981.1.S1_at	Cluster V
Os.8482.1.S1_s_at	Cluster V
Os.962.1.S1_at	Cluster V
Os.10507.1.S1_at	Cluster V
Os.16488.1.S1_at	Cluster V
Os.18057.1.A1_at	Cluster V
Os.22715.1.S1_at	Cluster V
Os.45929.1.S1_at	Cluster V
Os.167.1.S1_at	Cluster V
Os.7916.1.S1_at	Cluster V
Os.48278.2.S1_x_at	Cluster V
Os.57084.1.S1_at	Cluster V
OsAffx.3028.1.S1_at	Cluster V
Os.7566.1.S1_at	Cluster V
Os.27695.1.S1_at	Cluster V
Os.12198.1.S1_a_at	Cluster V
Os.12198.1.S1_at	Cluster V
Os.12198.2.S1_x_at	Cluster V
OsAffx.11813.1.S1_at	Cluster V
Os.27581.1.A1_at	Cluster V
Os.12838.1.S1_at	Cluster V
Os.48857.1.S1_a_at	Cluster V
Os.8827.1.S1_at	Cluster V
Os.12999.1.S1_at	Cluster V
Os.12689.1.S1_at	Cluster V
Os.4607.1.S1_at	Cluster V
Os.4612.1.S1_at	Cluster V
Os.51195.1.S1_at	Cluster V
Os.17148.1.A1_at	Cluster V
Os.7614.1.S1_at	Cluster V
Os.5831.1.S1_at	Cluster V
Os.9808.1.S1_at	Cluster V
Os.25677.1.S1_at	Cluster V
Os.57465.1.S1_x_at	Cluster V
Os.13246.1.S1_at	Cluster V
Os.8638.1.S1_at	Cluster V
Os.49877.1.S1_at	Cluster V
Os.30054.1.S1_at	Cluster V
Os.14214.1.S1_at	Cluster V
Os.14372.1.S1_at	Cluster V
Os.6442.1.S1_at	Cluster V
Os.38638.1.S1_at	Cluster V
Os.20276.1.S1_at	Cluster V
Os.9782.1.S1_at	Cluster V
Os.7086.1.S1_at	Cluster V
Os.49708.1.S1_at	Cluster V
Os.8252.1.S1_at	Cluster V
Os.2344.1.S1_at	Cluster V
Os.8666.1.S1_at	Cluster V
OsAffx.17422.1.S1_at	Cluster V
Os.47982.2.S1_x_at	Cluster V
Os.32248.1.S1_at	Cluster V
Os.24658.1.S1_at	Cluster V
Os.9220.2.S1_x_at	Cluster V
Os.52629.1.S1_at	Cluster V
Os.7098.1.S1_at	Cluster V
Os.54644.1.S1_at	Cluster V
Os.26484.1.S1_at	Cluster V
Os.25414.1.S1_at	Cluster V
Os.11478.1.S1_at	Cluster V
Os.49604.1.S1_at	Cluster V
Os.52091.1.S1_at	Cluster V
Os.7784.1.S1_at	Cluster V
Os.47852.1.S1_at	Cluster V
Os.35123.1.S1_at	Cluster V
OsAffx.15562.1.S1_s_at	Cluster V
Os.20335.1.S1_at	Cluster V
Os.47386.1.S1_at	Cluster V
Os.48072.1.S1_at	Cluster V
Os.4979.1.S1_at	Cluster V
Os.57431.1.S1_x_at	Cluster V
Os.5278.1.S1_at	Cluster V
Os.54684.1.S1_at	Cluster V
Os.5883.1.S1_at	Cluster V
Os.8649.1.S1_at	Cluster V
Os.18395.1.S1_s_at	Cluster V
Os.48105.1.A1_at	Cluster V
Os.53973.1.S1_at	Cluster V
Os.23125.1.S1_at	Cluster V
Os.49496.1.S1_at	Cluster V
Os.7637.1.S1_at	Cluster V
Os.18599.1.S1_at	Cluster V
Os.20313.1.S1_s_at	Cluster V
OsAffx.17454.1.S1_s_at	Cluster V
Os.11445.1.S1_at	Cluster V
Os.12412.1.S1_at	Cluster V
Os.9956.1.S1_at	Cluster V
Os.25677.1.S2_at	Cluster V
Os.20313.1.S1_x_at	Cluster V
Os.8413.2.A1_at	Cluster V
Os.52482.1.S1_at	Cluster V
Os.47590.1.A1_s_at	Cluster V
Os.8984.1.S1_at	Cluster V
Os.47906.1.A1_at	Cluster V
Os.18648.1.S1_at	Cluster V
Os.6669.1.S1_at	Cluster V
Os.8621.1.S1_a_at	Cluster V
Os.13646.1.S1_at	Cluster V
OsAffx.26492.1.S1_at	Cluster V
Os.4671.1.S1_a_at	Cluster V
Os.57456.1.S1_x_at	Cluster V
Os.10246.2.S1_at	Cluster V
Os.52694.1.S1_at	Cluster V
Os.5757.1.S1_at	Cluster V
Os.7253.1.S1_at	Cluster V
Os.7771.1.S1_at	Cluster V
Os.9691.1.S1_at	Cluster V
Os.8638.1.S1_s_at	Cluster V
OsAffx.9099.1.S1_x_at	Cluster V
Os.10178.1.S1_a_at	Cluster V
Os.11469.1.S1_at	Cluster V
Os.10095.1.S1_at	Cluster V
Os.25562.1.S1_at	Cluster V
Os.6313.1.S1_at	Cluster V
Os.16303.3.S1_x_at	Cluster V
Os.16627.1.S1_at	Cluster V
Os.10183.1.S2_at	Cluster V
Os.6247.1.S1_at	Cluster V
Os.7609.1.S1_at	Cluster V
Os.21812.2.S1_a_at	Cluster V
Os.4943.1.S1_at	Cluster V
Os.9709.2.S1_at	Cluster V
Os.57426.1.S1_x_at	Cluster V
Os.57426.1.S1_s_at	Cluster V
Os.8018.1.S1_x_at	Cluster V
Os.11155.1.S1_at	Cluster V
Os.2448.1.S1_at	Cluster V
Os.7126.1.S1_at	Cluster V
Os.9211.1.S1_at	Cluster V
Os.2075.1.S1_at	Cluster V
Os.7940.1.S1_at	Cluster V
Os.17189.1.S1_at	Cluster V
Os.28002.1.S1_at	Cluster V
Os.35495.1.S1_at	Cluster V
Os.23158.1.S1_at	Cluster V
Os.49509.1.S1_at	Cluster V
Os.56224.1.S1_at	Cluster V
Os.7611.1.S1_at	Cluster V
Os.9681.1.S1_at	Cluster V
Os.5295.1.S1_at	Cluster V
Os.48531.1.A1_at	Cluster V
Os.12674.1.S1_s_at	Cluster V
Os.25104.2.S1_at	Cluster V
Os.1986.1.S1_at	Cluster V
Os.38849.1.S1_at	Cluster V
Os.10176.1.S1_at	Cluster V
Os.48101.1.S1_at	Cluster V
Os.15713.1.S1_a_at	Cluster V
OsAffx.27225.1.S1_s_at	Cluster V
Os.36498.1.S1_at	Cluster V
Os.6656.1.S1_at	Cluster V
Os.53659.1.S1_at	Cluster V
Os.22590.1.A1_at	Cluster V
Os.38245.1.S1_at	Cluster V
Os.27301.1.S1_at	Cluster V
Os.53873.1.S1_x_at	Cluster V
Os.15803.1.S1_at	Cluster V
Os.10701.1.S1_at	Cluster V
Os.13708.1.S1_at	Cluster V
Os.8597.1.S1_at	Cluster V
Os.5908.1.S1_at	Cluster V
Os.22627.1.S1_at	Cluster V
Os.4164.2.S1_a_at	Cluster V
Os.7600.1.S1_at	Cluster V
Os.49054.1.S1_at	Cluster V
Os.9514.1.S1_at	Cluster V
Os.9155.1.S1_at	Cluster V
Os.24865.1.A1_at	Cluster V
Os.14365.1.S1_at	Cluster V
Os.9424.1.S1_at	Cluster V
Os.37466.1.S1_s_at	Cluster V
Os.5297.1.S1_at	Cluster V
Os.1726.1.S1_at	Cluster V
Os.51604.1.S1_at	Cluster V
Os.54555.1.S1_at	Cluster V
Os.8175.1.S1_at	Cluster V
Os.20602.2.S1_x_at	Cluster V
Os.10183.1.S1_at	Cluster V
Os.49180.1.S1_at	Cluster V
Os.57345.1.S1_at	Cluster V
Os.5095.1.S1_at	Cluster V
Os.7832.1.S1_at	Cluster V
Os.10880.1.S1_at	Cluster V
Os.14525.1.S1_at	Cluster V
Os.20580.1.S1_at	Cluster V
Os.56325.1.S1_at	Cluster V
Os.5197.1.S1_at	Cluster V
OsAffx.26533.1.S1_at	Cluster V
Os.9790.2.S1_x_at	Cluster V
Os.5860.1.S1_at	Cluster V
OsAffx.12863.1.S1_s_at	Cluster V
Os.9708.1.S1_at	Cluster V
Os.54416.1.S1_at	Cluster V
OsAffx.24574.1.S1_at	Cluster V
Os.12241.1.S1_at	Cluster V
Os.3380.1.S1_at	Cluster V
Os.11477.1.S1_at	Cluster V
Os.9015.1.S1_at	Cluster V
Os.8456.1.S1_at	Cluster V
Os.9894.1.S1_at	Cluster V
Os.49265.1.S2_a_at	Cluster V
Os.22995.1.S1_at	Cluster V
Os.8413.1.S1_at	Cluster V
Os.8413.2.A1_a_at	Cluster V
Os.8413.2.A1_x_at	Cluster V
Os.51744.1.A1_at	Cluster V
Os.9163.1.S1_at	Cluster V
Os.48784.1.S1_at	Cluster V
Os.7452.1.S1_at	Cluster V
Os.7125.1.S1_at	Cluster V
Os.11812.1.S1_at	Cluster V
Os.14616.1.S1_at	Cluster V
Os.33673.1.A1_at	Cluster V
Os.2365.1.S1_at	Cluster V
Os.27524.2.S1_at	Cluster V
Os.52914.1.S1_at	Cluster V
Os.33687.1.S1_at	Cluster V
Os.53687.1.S1_at	Cluster V
OsAffx.26070.1.S1_at	Cluster V
OsAffx.26070.2.S1_x_at	Cluster V
OsAffx.26070.3.S1_x_at	Cluster V
Os.2821.1.A1_at	Cluster V
Os.48724.1.S1_at	Cluster V
Os.8203.1.S1_at	Cluster V
Os.8178.1.S1_at	Cluster V
OsAffx.32170.1.S1_at	Cluster V
Os.7753.1.S1_at	Cluster V
Os.27964.1.S1_at	Cluster V
Os.8451.1.S1_at	Cluster V
Os.3729.1.S1_at	Cluster V
Os.6812.1.S1_at	Cluster V
Os.54579.1.S1_x_at	Cluster V
Os.6423.1.S1_at	Cluster V
Os.22000.1.S1_at	Cluster V
OsAffx.24063.1.S1_at	Cluster V
Os.8707.3.S1_x_at	Cluster V
OsAffx.17329.1.S1_s_at	Cluster V
Os.14360.1.S1_x_at	Cluster V
Os.10497.1.S1_s_at	Cluster V
Os.27794.1.S1_at	Cluster V
Os.8919.2.S1_x_at	Cluster V
Os.50381.1.S1_at	Cluster V
Os.53679.1.S1_s_at	Cluster V
OsAffx.17970.1.S1_at	Cluster V
Os.11250.1.S1_at	Cluster V
Os.11260.1.S1_at	Cluster V
OsAffx.4102.1.S1_at	Cluster V
Os.21574.1.S1_a_at	Cluster V
Os.46021.1.S1_at	Cluster V
Os.53101.1.S1_at	Cluster V
Os.10382.1.S1_at	Cluster V
OsAffx.14345.1.S1_at	Cluster V
OsAffx.30109.1.S1_at	Cluster V
Os.11935.1.S1_at	Cluster V
Os.6314.1.S1_at	Cluster V
Os.10790.1.A1_at	Cluster V
Os.51482.1.S1_at	Cluster V
Os.36901.1.S1_at	Cluster V
Os.14645.3.S1_at	Cluster V
Os.4657.1.S1_at	Cluster V
OsAffx.15855.1.S1_at	Cluster V
Os.48131.1.S1_s_at	Cluster V
OsAffx.14474.1.S1_at	Cluster V
Os.55272.1.S1_at	Cluster V
OsAffx.14458.1.S1_x_at	Cluster V
Os.9677.2.S1_x_at	Cluster V
Os.55550.1.S1_at	Cluster V
Os.12767.1.S1_a_at	Cluster V
Os.13016.1.S1_a_at	Cluster V
Os.14271.1.S1_at	Cluster V
Os.46902.1.S1_at	Cluster V
Os.34624.1.S1_at	Cluster V
Os.34624.2.S1_s_at	Cluster V
Os.51578.1.S1_x_at	Cluster V
Os.32770.1.S1_at	Cluster V
Os.32770.1.S1_x_at	Cluster V
Os.25263.1.S1_at	Cluster V
Os.28200.1.S1_x_at	Cluster V
Os.21893.3.A1_at	Cluster V
Os.7339.1.S1_at	Cluster V
Os.27232.1.S1_at	Cluster V
Os.470.1.S1_s_at	Cluster V
Os.50903.1.S1_at	Cluster V
Os.50903.2.S1_x_at	Cluster V
Os.14384.1.S1_at	Cluster V
Os.7187.1.S1_at	Cluster V
Os.10870.1.S1_at	Cluster V
Os.22935.1.S1_at	Cluster V
Os.23106.1.A1_at	Cluster V
Os.31380.1.A1_x_at	Cluster V
Os.7855.1.S1_at	Cluster V
Os.51378.1.S1_at	Cluster V
Os.32078.1.S1_at	Cluster V
OsAffx.18589.1.S1_s_at	Cluster V
Os.30634.1.S1_at	Cluster V
Os.32953.1.S2_at	Cluster V
Os.56257.1.S1_at	Cluster V
Os.49384.1.A1_at	Cluster V
Os.56173.1.S1_at	Cluster V
OsAffx.5147.1.S1_at	Cluster V
Os.26511.1.S1_at	Cluster V
Os.39576.1.A1_s_at	Cluster V
Os.20284.1.S1_at	Cluster V
Os.37728.1.S1_x_at	Cluster V
Os.20284.1.S1_x_at	Cluster V
Os.55385.1.S1_at	Cluster V
Os.7228.1.S1_at	Cluster V
Os.7344.1.S1_at	Cluster V
Os.14411.1.S1_at	Cluster V
Os.19277.1.S1_at	Cluster V
OsAffx.15125.1.S1_at	Cluster V
Os.11975.1.S1_at	Cluster V
Os.56653.1.S1_at	Cluster V
Os.29979.1.S1_at	Cluster V
Os.48817.1.A1_at	Cluster V
Os.10388.1.S1_at	Cluster V
Os.13743.1.S1_at	Cluster V
Os.4695.1.S1_s_at	Cluster V
Os.11775.1.S2_at	Cluster V
OsAffx.11594.1.S1_at	Cluster V
Os.22076.1.S1_a_at	Cluster V
OsAffx.18050.2.S1_at	Cluster V
Os.47946.1.S1_s_at	Cluster V
Os.29866.1.S1_at	Cluster V
Os.35808.1.S1_at	Cluster V
Os.51035.1.S1_at	Cluster V
OsAffx.31710.1.S1_x_at	Cluster V
Os.11775.1.S1_a_at	Cluster V
Os.50896.1.S1_at	Cluster V
Os.55653.1.S1_at	Cluster V
Os.12977.1.S1_at	Cluster V
Os.11240.1.S1_at	Cluster V
Os.48915.1.S1_at	Cluster V
Os.38249.2.S1_at	Cluster V
Os.52062.1.S1_at	Cluster V
Os.2240.2.A1_at	Cluster V
Os.38309.1.S1_at	Cluster V
Os.13866.1.S1_at	Cluster V
OsAffx.13495.1.S1_x_at	Cluster V
Os.12452.1.S1_s_at	Cluster V
Os.13835.2.S1_a_at	Cluster V
Os.2347.1.S1_a_at	Cluster V
Os.34120.1.S1_at	Cluster V
Os.25564.1.S1_at	Cluster V
Os.50807.1.S1_at	Cluster V
Os.50249.2.S1_at	Cluster V
Os.50449.1.S1_at	Cluster V
Os.50985.1.S1_at	Cluster V
Os.22631.1.S1_a_at	Cluster V
Os.34960.1.S1_at	Cluster V
Os.26821.1.S1_at	Cluster V
Os.28865.1.S1_at	Cluster V
Os.41883.1.S1_at	Cluster V
Os.11900.1.S1_at	Cluster V
Os.11834.1.S1_at	Cluster V
Os.18640.1.S1_at	Cluster V
Os.7625.1.A1_s_at	Cluster V
Os.53121.1.S1_at	Cluster V
Os.7423.1.S1_at	Cluster V
Os.55676.1.S1_at	Cluster V
Os.25125.1.A1_at	Cluster V
OsAffx.29489.1.S1_at	Cluster V
Os.14644.2.S1_at	Cluster V
OsAffx.4101.1.S1_at	Cluster V
OsAffx.11919.1.S1_s_at	Cluster V
Os.37376.2.S1_at	Cluster V
Os.17794.1.S1_at	Cluster V
Os.29959.1.S1_at	Cluster V
Os.20037.2.A1_at	Cluster V
OsAffx.17324.1.S1_at	Cluster V
Os.11840.1.S1_at	Cluster V
Os.52037.1.S1_at	Cluster V
Os.7370.1.S1_at	Cluster V
Os.19639.1.S1_at	Cluster V
Os.33042.1.S1_at	Cluster V
Os.14770.1.S1_at	Cluster V
Os.49746.1.S1_at	Cluster V
Os.7111.1.S1_x_at	Cluster V
Os.12700.1.S1_at	Cluster V
Os.12921.1.S1_at	Cluster V
Os.5217.1.S1_at	Cluster V
Os.8719.1.A1_s_at	Cluster V
Os.10356.1.S1_at	Cluster V
Os.4149.1.S1_at	Cluster V
Os.47961.1.S1_at	Cluster V
Os.4149.2.S1_x_at	Cluster V
OsAffx.24824.1.S1_s_at	Cluster V
Os.8355.1.S1_a_at	Cluster V
Os.51945.1.S1_at	Cluster V
OsAffx.12755.1.S1_at	Cluster V
Os.17761.1.S1_a_at	Cluster V
Os.17761.2.S1_x_at	Cluster V
Os.6031.2.S1_at	Cluster V
Os.15942.4.S1_at	Cluster V
Os.10083.1.S1_at	Cluster V
Os.53598.1.S1_at	Cluster V
OsAffx.2915.1.S1_at	Cluster V
Os.18620.1.S1_at	Cluster V
Os.36177.1.S1_at	Cluster V
OsAffx.19989.1.S1_at	Cluster V
OsAffx.2966.1.S1_at	Cluster V
Os.11983.1.S1_at	Cluster V
OsAffx.2278.1.S1_x_at	Cluster V
Os.11023.1.S2_a_at	Cluster V
Os.11407.1.S1_at	Cluster V
Os.37832.1.S1_at	Cluster V
Os.50395.1.S1_at	Cluster V
Os.10595.2.S1_at	Cluster V
Os.37798.1.S1_at	Cluster V
Os.5060.1.S1_at	Cluster V
Os.7718.1.S1_at	Cluster V
OsAffx.3569.1.S1_at	Cluster V
OsAffx.3569.1.S1_x_at	Cluster V
Os.53782.1.S1_at	Cluster V
Os.54730.1.S1_at	Cluster V
OsAffx.25695.1.S1_at	Cluster V
Os.10015.1.S1_at	Cluster V
Os.12856.2.S1_at	Cluster V
Os.11071.1.A1_s_at	Cluster V
Os.20092.2.S1_at	Cluster V
Os.48412.1.A1_at	Cluster V
Os.2657.1.S1_x_at	Cluster V
Os.54256.1.S1_at	Cluster V
OsAffx.26636.1.S1_x_at	Cluster V
Os.15087.2.S1_at	Cluster V
OsAffx.23250.2.S1_x_at	Cluster V
OsAffx.10848.1.S1_at	Cluster V
Os.27509.1.S1_at	Cluster V
Os.3400.1.S1_s_at	Cluster V
OsAffx.3006.1.S1_at	Cluster V
Os.17079.1.S1_at	Cluster V
OsAffx.32306.1.S1_x_at	Cluster V
Os.11666.1.S1_at	Cluster V
Os.17323.2.S1_at	Cluster V
Os.53009.3.S1_at	Cluster V
OsAffx.12515.1.S1_at	Cluster V
Os.21180.1.S1_at	Cluster V
Os.22949.1.S1_at	Cluster V
Os.57358.1.S1_at	Cluster V
Os.47425.1.A1_s_at	Cluster V
Os.6814.2.S1_s_at	Cluster V
OsAffx.3996.1.S1_at	Cluster V
OsAffx.27508.10.S1_s_at	Cluster V
Os.8744.2.S1_at	Cluster V
Os.21066.1.S1_at	Cluster V
Os.46287.1.S1_a_at	Cluster V
Os.14071.1.S1_at	Cluster V
Os.32022.1.S1_x_at	Cluster V
Os.49382.1.S1_at	Cluster V
Os.52542.1.S1_at	Cluster V
Os.3917.1.S1_s_at	Cluster V
Os.3917.2.S1_x_at	Cluster V
Os.17102.1.S1_at	Cluster V
Os.36104.1.S1_at	Cluster V
Os.8957.1.S1_a_at	Cluster V
Os.8957.1.S1_at	Cluster V
Os.8957.2.S1_x_at	Cluster V
Os.32022.1.S1_at	Cluster V
Os.7372.1.S1_at	Cluster V
Os.19385.1.S2_at	Cluster V
Os.35343.1.A1_at	Cluster V
Os.19385.2.S1_at	Cluster V
Os.50862.1.S1_at	Cluster V
Os.12811.2.S1_at	Cluster V
Os.56930.1.S1_at	Cluster V
Os.26517.1.S2_at	Cluster V
Os.53023.1.S1_at	Cluster V
Os.30063.1.S1_at	Cluster V
Os.57360.1.S1_at	Cluster V
Os.8039.1.S1_at	Cluster V
Os.27293.2.S1_at	Cluster V
Os.18065.1.S1_at	Cluster V
Os.31625.1.S1_at	Cluster V
Os.52203.1.S1_at	Cluster V
Os.53750.1.S1_at	Cluster V
[truncated: 1,186 more rows]
