# Supplementary material for: Genome-wide gene expression profiling of introgressed indica rice alleles associated with seedling cold tolerance improvement in a japonica rice background
Source: BMC Genomics. 2012 Sep 7;13:461. doi: 10.1186/z (PMC3526417; doi:10.1186/z)
Supplement: Additional file 9 — K354-specific cold-induced genes. Excel file containing a list of K354-specific cold-induced genes at all time points. [file 1471-2164-13-461-S9.xls]

## Sheet: Sheet1
Additional file 9. K354-specific induced genes by cold.
		Fold Change [K354] vs [C418]							Fold Change [K354 stress] vs [K354 control]					Transcriptional Factor Family	Annotation
Probe ID	Locus ID	control	2h	6h	12h	24h	48h		control	6h	12h	24h	48h
Os.52588.1.S1_at	LOC_Os07g30670	.	.	.	.	.	.		.	.	.	.	5.19		2Fe-2S iron-sulfur cluster binding domain containing protein, expressed
Os.9220.2.S1_x_at	LOC_Os04g54930	.	.	.	.	.	.		.	.	.	15.36	.		ABC transporter, ATP-binding protein, putative, expressed
Os.5295.1.S1_at	LOC_Os08g10010	.	.	.	.	.	.		.	.	.	6.41	.		acyl-desaturase, chloroplast precursor, putative, expressed
Os.35495.1.S1_at	LOC_Os01g16030	.	.	.	.	.	.		.	.	.	11.94	.		ADP-ribosylation factor, putative, expressed
OsAffx.17454.1.S1_s_at	LOC_Os08g41290	.	.	.	.	.	.		.	.	.	7.42	.		AIR12, putative, expressed
Os.18700.1.S1_at	LOC_Os07g05470	.	.	.	.	.	.		.	.	.	5.16	.		AIR9 protein, putative, expressed
Os.9163.1.S1_at	LOC_Os07g48750	.	.	.	.	.	.		.	.	.	8.7	5.8		alpha-N-arabinofuranosidase, putative, expressed
Os.6034.1.S1_at	LOC_Os01g09700	.	.	.	.	.	.		6.47	.	.	.	.		aminotransferase, classes I and II, domain containing protein, expressed
Os.2821.1.A1_at	LOC_Os02g02210	.	.	.	.	5.15	.		.	.	.	11.5	.		aminotransferase, putative, expressed
Os.54786.1.S1_at	LOC_Os08g34360	.	.	.	.	.	.		.	.	.	.	5.38	AP2/EREBP family	AP2 domain containing protein, expressed
Os.51195.1.S1_at	LOC_Os06g02730	.	.	.	.	.	.		.	.	.	7.55	.		aspartic proteinase nepenthesin-2 precursor, putative, expressed
OsAffx.9099.1.S1_x_at	LOC_Os01g44130	.	.	.	.	.	.		.	.	.	6.24	.		aspartic proteinase oryzasin-1 precursor, putative, expressed
Os.47386.1.S1_at	LOC_Os09g25570	.	.	.	.	.	.		.	.	.	5.33	.		aspartic proteinase, putative, expressed
Os.2750.2.S1_a_at	LOC_Os10g42230	.	.	.	.	.	.		.	.	.	5.91	.		AT hook motif domain containing protein, expressed
Os.21812.2.S1_a_at	LOC_Os03g12250	.	.	.	.	.	.		.	.	.	7.07	.		atypical receptor-like kinase MARK, putative, expressed
Os.18003.1.S1_at	LOC_Os02g49460	.	.	.	.	.	.		.	.	.	5.23	.		auxin-independent growth promoter protein, putative, expressed
Os.25562.1.S1_at	LOC_Os05g48270	.	.	.	.	.	.		.	.	.	7.95	.		auxin-responsive protein, putative, expressed
Os.20335.1.S1_at	LOC_Os01g50440	.	.	.	.	.	.		.	.	.	5.36	.		AWPM-19-like membrane family protein, putative, expressed
Os.3729.1.S1_at	LOC_Os01g04050	.	.	.	.	.	.		.	.	.	5.38	.		BBTI12 - Bowman-Birk type bran trypsin inhibitor precursor, expressed
Os.2075.1.S1_at	LOC_Os01g19220	.	.	.	.	.	.		.	.	.	14.86	.		beta-D-xylosidase, putative, expressed
Os.9892.1.S1_a_at	LOC_Os01g65460	.	.	.	.	.	.		.	.	.	5.22	.		beta-galactosidase precursor, putative, expressed
OsAffx.12955.1.S1_at	LOC_Os03g20710	.	.	.	.	.	.		.	.	.	.	6.72		beta-glucosidase, putative
Os.57345.1.S1_at	LOC_Os02g38120	.	.	.	.	.	.		.	.	.	.	5.28		BTBN3 - Bric-a-Brac, Tramtrack, Broad Complex BTB domain with non-phototropic hypocotyl 3 NPH3 domain, expressed
Os.6117.1.S1_at	LOC_Os11g37520	.	.	.	.	.	.		.	.	.	.	5.88		BTBT3 - Bric-a-Brac, Tramtrack, Broad Complex BTB domain with tetratricopeptide repeats, expressed
Os.23971.1.S1_a_at	LOC_Os01g14050	.	.	.	.	.	.		.	.	.	.	5.27		C2 domain containing protein, putative, expressed
Os.15247.1.S1_s_at	LOC_Os12g39630	.	.	.	.	.	.		.	.	.	.	7.12		CAMK_CAMK_like.49 - CAMK includes calcium/calmodulin depedent protein kinases, expressed
Os.10183.1.S2_at	LOC_Os05g08370	.	.	.	.	.	.		.	.	.	6.07	5.23		CESA1 - cellulose synthase, expressed
Os.18724.1.S1_at	LOC_Os01g54620	.	.	.	.	.	.		.	.	.	8.68	6.03		CESA4 - cellulose synthase, expressed
Os.3206.1.S1_at	LOC_Os10g32980	.	.	.	.	.	.		.	.	.	5.3	.		CESA7 - cellulose synthase, expressed
Os.10176.1.S1_at	LOC_Os07g10770	.	.	.	.	.	.		.	.	.	7.9	5.93		CESA8 - cellulose synthase, expressed
Os.7991.1.S1_at	LOC_Os04g41620	.	.	.	0.2	.	.		.	.	.	5.89	.		CHIT2 - Chitinase family protein precursor, expressed
Os.22000.1.S1_at	LOC_Os06g51060	.	.	.	.	5.46	.		.	.	.	5.57	.		CHIT8 - Chitinase family protein precursor, expressed
Os.16627.1.S1_at	LOC_Os03g54750	.	.	.	.	.	.		.	.	.	6.29	.		COBRA-like 3 protein precursor, putative, expressed
Os.37902.1.S1_at	LOC_Os03g30250	.	.	.	.	.	.		.	.	.	5.39	.		COBRA-like protein precursor, putative, expressed
Os.36498.1.S1_at	Os01g0212000	.	.	.	.	.	.		.	.	.	5.73	.		Conserved hypothetical protein
Os.54306.1.S1_at	Os01g0500400	.	.	.	.	.	.		.	.	.	.	5.42		Conserved hypothetical protein
Os.36895.1.S1_at	Os01g0773500	.	.	.	.	.	.		.	.	.	.	5.37		Conserved hypothetical protein
Os.1193.2.S1_at	Os04g0509500	.	.	.	.	.	.		.	.	.	.	5.49		Conserved hypothetical protein
Os.18648.1.S1_at	Os07g0142300	.	.	.	.	.	.		.	.	.	14.78	.		Conserved hypothetical protein
Os.20092.2.S1_at	Os10g0100900	.	.	.	.	.	.		.	.	.	.	5.15		Conserved hypothetical protein
Os.6901.1.S1_at	Os10g0378500	.	.	.	.	.	.		.	.	.	5.7	.		Conserved hypothetical protein
Os.7611.1.S1_at	LOC_Os03g06670	.	.	.	.	.	.		.	.	.	6.81	.		Core histone H2A/H2B/H3/H4 domain containing protein, putative, expressed
Os.2344.1.S1_at	LOC_Os10g28230	.	.	.	.	.	.		.	.	.	9.4	.		Core histone H2A/H2B/H3/H4 domain containing protein, putative, expressed
Os.9709.2.S1_at	LOC_Os08g06380	.	.	.	.	.	.		.	.	.	5.67	.		CSLF6 - cellulose synthase-like family F; beta1,3;1,4 glucan synthase, expressed
Os.52482.1.S1_at	LOC_Os07g36630	.	.	.	.	.	.		.	.	.	9.83	.		CSLF8 - cellulose synthase-like family F; beta1,3;1,4 glucan synthase, expressed
Os.12851.1.S1_at	LOC_Os01g14670	.	.	.	.	.	.		.	.	.	5.59	.		Cupin domain containing protein, expressed
Os.54370.1.S1_at	LOC_Os03g48750	.	.	.	.	14.81	.		.	.	.	19.44	9.56		Cupin domain containing protein, expressed
Os.3380.1.S1_at	LOC_Os08g35760	.	.	.	.	.	.		.	.	.	12.1	6.23		Cupin domain containing protein, expressed
Os.9206.1.S1_at	LOC_Os10g35630	.	.	.	.	.	.		.	6.39	7.38	7.19	7.23		cystathionin beta synthase protein, putative, expressed
Os.12243.1.S1_at	LOC_Os01g59920	.	.	.	.	.	.		.	.	.	5.82	5.37		cysteine synthase, chloroplast precursor, putative, expressed
Os.9691.1.S1_at	LOC_Os08g16260	.	.	.	.	.	.		.	.	.	15.1	.		cytochrome P450 protein, putative, expressed
Os.7678.1.S1_at	LOC_Os03g12500	.	.	.	.	.	.		.	.	5.32	5.68	5.4		cytochrome P450, putative, expressed
Os.14951.1.S1_at	LOC_Os08g39730	.	.	.	.	15.94	.		.	.	.	5.6	.		cytochrome P450, putative, expressed
Os.10507.1.S1_at	LOC_Os02g45310	.	.	.	.	.	.		.	.	.	5.3	.		dehydration response related protein, putative, expressed
OsAffx.15992.1.S1_at	LOC_Os06g49110	.	.	.	.	.	.		.	.	.	.	6.43		delta-aminolevulinic acid dehydratase, chloroplast precursor, putative, expressed
Os.14539.1.S1_at	LOC_Os07g01600	.	.	.	.	.	.		.	.	.	5.21	.		dirigent, putative, expressed
Os.14990.2.S1_at	LOC_Os02g30620	.	.	.	.	.	8.44		.	.	.	.	8.52		dnaJ domain containing protein, expressed
Os.48278.2.S1_x_at	LOC_Os03g48600	.	.	.	.	.	.		.	.	.	5.12	.		domain of unknown function DUF966 domain containing protein, expressed
Os.5697.1.S1_at	LOC_Os07g33270	.	.	.	.	.	.		.	.	.	5.16	5.91		DUF584 domain containing protein, putative, expressed
Os.52694.1.S1_at	LOC_Os06g46030	.	.	.	.	.	.		.	.	.	5.89	.		DUF640 domain containing protein, putative, expressed
Os.24759.1.A1_at	LOC_Os11g29350	.	.	.	.	.	.		.	.	.	.	5.83		ELMO/CED-12 family protein, putative, expressed
Os.54613.1.S1_x_at	LOC_Os01g09310	.	.	.	.	.	.		.	.	.	.	6.63		EMB1895, putative, expressed
Os.501.1.S1_at	LOC_Os01g15480	.	.	.	.	.	.		.	.	.	.	5.78		EMB3013, putative, expressed
Os.10701.1.S1_at	LOC_Os03g52630	.	.	.	.	.	.		.	.	.	5.7	.		endoglucanase, putative, expressed
Os.6247.1.S1_at	LOC_Os09g36350	.	.	.	.	.	.		.	.	.	6.02	5.22		endoglucanase, putative, expressed
Os.11935.1.S1_at	LOC_Os02g32520	.	.	.	.	.	.		.	.	.	.	5.62		ERD1 protein, chloroplast precursor, putative, expressed
Os.5278.1.S1_at	LOC_Os11g24484	.	.	.	.	.	.		.	.	.	9.68	.		estradiol 17-beta-dehydrogenase 12, putative, expressed
Os.446.1.S1_at	LOC_Os01g17330	.	.	.	.	.	.		.	.	.	.	8.94		eukaryotic translation initiation factor 6, putative, expressed
Os.54072.1.S1_x_at	LOC_Os01g07240	.	.	.	.	.	.		.	.	.	5.12	.		expressed protein
Os.8252.1.S1_at	LOC_Os01g55190	.	.	.	.	.	.		.	.	.	6.07	.		expressed protein
Os.9790.2.S1_x_at	LOC_Os01g63880	.	.	.	.	.	.		.	.	.	.	5.8		expressed protein
Os.20313.1.S1_x_at	LOC_Os01g72290	.	.	.	.	.	.		.	.	.	14.99	.		expressed protein
Os.12412.1.S1_at	LOC_Os02g16500	.	.	.	.	.	.		.	.	.	11.38	.		expressed protein
Os.13466.1.S1_at	LOC_Os02g43300	.	.	.	.	.	.		.	.	.	5.66	.	Trihelix family	expressed protein
Os.18563.1.S1_x_at	LOC_Os02g47130	.	.	.	.	.	.		.	.	.	.	5.54		expressed protein
Os.25104.2.S1_at	LOC_Os02g52280	.	.	.	.	.	.		.	.	.	6.05	.		expressed protein
OsAffx.12813.1.S1_s_at	LOC_Os03g10820	.	.	.	.	.	.		.	.	.	5.58	.		expressed protein
Os.33673.1.A1_at	LOC_Os03g28170	.	.	.	.	.	.		.	.	.	9.44	.		expressed protein
Os.7729.1.S1_at	LOC_Os03g30530	.	.	.	.	.	.		.	.	.	5.57	.		expressed protein
OsAffx.25650.1.S1_at	LOC_Os03g49830	.	.	.	.	.	.		.	.	.	5.08	7.23		expressed protein
Os.17148.1.A1_at	LOC_Os03g64320	.	.	.	.	.	.		.	.	.	6.7	.		expressed protein
Os.5883.1.S1_at	LOC_Os04g01500	.	.	.	.	.	.		.	.	.	13.28	.		expressed protein
OsAffx.26295.1.S1_at	LOC_Os04g32820	.	.	.	.	.	.		.	.	.	5.96	.		expressed protein
Os.56053.1.S1_at	LOC_Os04g43090	.	.	.	.	.	23.65		.	.	.	.	32.86		expressed protein
Os.26511.1.S1_at	LOC_Os04g49370	.	.	.	.	.	.		.	.	.	.	5.2		expressed protein
Os.57431.1.S1_x_at	LOC_Os04g53350	.	.	.	.	.	.		.	.	.	6.81	.		expressed protein
Os.12999.1.S1_at	LOC_Os04g54620	.	.	.	.	.	.		.	.	.	14.4	.		expressed protein
OsAffx.14458.1.S1_x_at	LOC_Os04g57760	.	.	.	.	.	.		.	.	.	.	5.27		expressed protein
Os.50627.1.S1_at	LOC_Os04g58050	.	6.41	5.16	7.28	12.43	48.86		.	.	.	.	11.07		expressed protein
Os.14645.3.S1_at	LOC_Os05g11840	.	.	.	.	.	.		.	.	.	.	6.05		expressed protein
Os.27764.1.S1_at	LOC_Os05g38860	.	.	.	.	.	.		.	.	.	.	6.97		expressed protein
Os.19061.2.S1_at	LOC_Os06g28050	.	.	.	.	.	.		.	.	.	.	15.52		expressed protein
Os.9343.1.S1_a_at	LOC_Os06g28524	0.08	0.11	0.19	.	.	.		.	.	.	5.53	5.71		expressed protein
Os.57084.1.S1_at	LOC_Os06g41910	.	.	.	.	.	.		.	.	.	8.93	.		expressed protein
Os.14360.1.S1_x_at	LOC_Os07g09140	.	.	.	.	.	.		.	.	.	6.17	.		expressed protein
Os.50894.1.A1_at	LOC_Os07g10480	.	.	.	.	.	.		.	.	.	.	5.65		expressed protein
Os.33350.1.S1_x_at	LOC_Os07g22494	.	.	6.96	16.22	14.93	19.19		.	.	10.72	10.05	19.25		expressed protein
Os.27195.1.S1_at	LOC_Os07g34650	.	.	.	.	.	.		.	.	.	.	5.25		expressed protein
Os.8175.1.S1_at	LOC_Os07g43990	.	.	.	.	.	.		.	.	.	5.22	.		expressed protein
Os.28002.1.S1_at	LOC_Os08g35710	.	.	.	.	.	.		.	.	.	6.19	.		expressed protein
Os.8621.1.S1_a_at	LOC_Os08g37300	.	.	.	.	.	.		.	.	.	6.88	.		expressed protein
Os.50860.1.S1_at	LOC_Os09g27680	.	.	.	.	.	.		.	.	.	.	5.85		expressed protein
Os.7587.1.S1_at	LOC_Os09g36619	.	.	.	.	.	.		.	.	.	.	5.2		expressed protein
Os.53725.1.S1_x_at	LOC_Os10g35650	.	.	.	.	.	.		.	.	.	.	17.14		expressed protein
Os.47369.1.A1_at	LOC_Os10g39660	.	.	.	.	.	.		.	.	.	.	5.53		expressed protein
Os.50381.1.S1_at	LOC_Os11g09150	.	.	.	.	.	.		.	.	.	6.08	.		expressed protein
Os.52025.1.S1_at	LOC_Os11g19730	.	.	.	.	6.37	.		.	.	.	5.24	.		expressed protein
Os.12342.1.S1_at	LOC_Os12g04204	.	.	.	.	.	.		.	.	.	6.07	7.09		expressed protein
OsAffx.32283.1.A1_at	LOC_Os12g34100	.	.	.	.	.	.		.	5.19	.	.	.		expressed protein
OsAffx.2572.1.S1_at	LOC_Os02g10990	.	.	.	.	.	.		.	.	.	.	7.86		FAD binding domain of DNA photolyase domain containing protein, expressed
OsAffx.27225.1.S1_s_at	LOC_Os05g38500	.	.	.	.	.	.		.	.	.	5.39	.		fasciclin-like arabinogalactan protein, putative, expressed
Os.24658.1.S1_at	LOC_Os12g43363	.	.	.	.	.	.		.	.	.	11.25	.		fatty acid hydroxylase, putative, expressed
Os.48105.1.A1_at	LOC_Os06g15620	.	.	.	.	.	.		.	.	.	5.05	.		GASR7 - Gibberellin-regulated GASA/GAST/Snakin family protein precursor, expressed
Os.38245.1.S1_at	LOC_Os01g22640	.	.	.	.	.	.		.	.	.	6.27	.		GDSL-like lipase/acylhydrolase, putative, expressed
Os.8707.3.S1_x_at	LOC_Os03g62740	.	.	.	.	.	.		.	.	.	5.39	.		GDSL-like lipase/acylhydrolase, putative, expressed
Os.7940.1.S1_at	LOC_Os06g34120	.	.	.	.	.	.		.	.	.	6.57	.		GDSL-like lipase/acylhydrolase, putative, expressed
Os.21574.1.S1_a_at	LOC_Os03g46660	.	.	.	.	.	.		.	.	.	.	7.45		glucan endo-1,3-beta-glucosidase precursor, putative, expressed
Os.4607.1.S1_at	LOC_Os10g39740	.	.	.	.	.	.		.	.	.	7.41	.		glutathione S-transferase, putative, expressed
Os.172.1.S1_a_at	LOC_Os11g47500	.	.	.	.	9.72	.		.	.	.	8.39	.		glycosyl hydrolase, putative, expressed
Os.51755.1.S1_at	LOC_Os04g51450	.	.	.	.	.	.		.	.	.	.	5.07		glycosyl hydrolases family 16, putative, expressed
Os.18664.1.S1_a_at	LOC_Os01g71810	.	.	.	.	.	.		.	.	.	6.99	.		glycosyl hydrolases family 17, putative, expressed
Os.18664.1.S1_x_at	LOC_Os01g71820	.	.	.	.	.	.		.	.	.	6.2	.		glycosyl hydrolases family 17, putative, expressed
Os.47359.1.A1_at	LOC_Os06g12280	.	.	.	.	.	.		.	.	.	8.68	.		glycosyl transferase 8 domain containing protein, putative, expressed
Os.22590.1.A1_at	LOC_Os03g17850	.	.	.	.	.	.		.	.	.	6.38	.		glycosyltransferase family 43 protein, putative, expressed
Os.7187.1.S1_at	LOC_Os05g09740	.	.	.	.	.	.		0.16	.	.	14.84	9.19		HAD superfamily phosphatase, putative, expressed
Os.47934.1.S1_at	LOC_Os12g01210	0.02	0.02	0.03	0.03	0.05	0.14		.	.	.	.	5.4		HCF152, putative, expressed
Os.18057.1.A1_at	LOC_Os02g50640	.	.	.	.	.	.		.	.	.	8.66	.		HEAT repeat family protein, putative, expressed
Os.9894.1.S1_at	LOC_Os02g57120	.	.	.	.	.	.		.	.	.	5.71	.		HEAT repeat family protein, putative, expressed
Os.7614.1.S1_at	LOC_Os06g13600	.	.	.	.	.	.		.	.	.	9.85	.		HEAT repeat family protein, putative, expressed
Os.33670.1.S1_at	LOC_Os03g60790	.	.	.	.	.	.		.	.	5.67	.	5.84		heat shock protein DnaJ, putative, expressed
OsAffx.12587.1.S1_s_at	LOC_Os02g51320	.	.	.	.	.	.		.	.	.	5.39	.	bHLH family	helix-loop-helix DNA-binding domain containing protein, expressed
Os.26082.1.S1_s_at	LOC_Os02g15810	.	.	.	.	.	.		.	.	.	5.52	.	HMG family	HMG1/2, putative, expressed
Os.2365.1.S1_at	LOC_Os06g04870	.	.	.	.	.	.		.	.	.	5.09	.	HB family	homeobox associated leucine zipper, putative, expressed
Os.14078.1.S1_s_at	LOC_Os10g07210	.	.	.	.	.	.		.	.	.	7.29	.		hsp20/alpha crystallin family protein, putative, expressed
Os.37466.1.S1_s_at	LOC_Os03g14610	.	.	.	.	.	.		.	.	.	5.87	.		HVA22, putative, expressed
OsAffx.2278.1.S1_x_at	LOC_Os01g49070	.	.	.	.	.	.		.	.	.	.	5.49		hypothetical protein
Os.5831.1.S1_at	LOC_Os01g55220	.	.	.	.	.	.		.	.	.	5.89	.		hypothetical protein
Os.12176.1.S1_at	LOC_Os03g07590	.	.	.	.	.	.		.	.	.	.	5.23		hypothetical protein
OsAffx.4102.1.S1_at	LOC_Os04g45710	.	.	.	.	.	.		.	.	.	.	5.77		hypothetical protein
Os.56345.1.S1_at	LOC_Os05g27350	.	.	.	.	.	.		.	.	.	.	6.83		hypothetical protein
OsAffx.17329.1.S1_s_at	LOC_Os08g34510	.	.	.	.	.	.		.	.	.	5.19	.		hypothetical protein
Os.13646.1.S1_at	LOC_Os09g07154	.	.	.	.	.	.		.	.	.	6.78	.		hypothetical protein
OsAffx.3202.1.S1_at	Os03g0217400	.	.	.	.	.	.		.	.	.	.	5.16		Hypothetical protein
Os.50515.1.S1_at	Os03g0275800	.	.	.	.	.	5.88		.	.	.	.	6.41		Hypothetical protein
Os.11836.1.S1_at	Os11g0115800	.	.	.	.	.	.		.	.	.	.	5.14		Hypothetical protein
Os.6669.1.S1_at	LOC_Os07g40890	.	.	.	.	5.01	.		.	.	.	8.97	.		igA FC receptor precursor, putative, expressed
Os.4943.1.S1_at	LOC_Os02g43870	.	.	.	.	.	.		.	.	.	5.44	.		inactive receptor kinase At2g26730 precursor, putative, expressed
Os.53679.1.S1_s_at	LOC_Os09g31080	.	.	.	.	.	.		.	.	.	5.35	.		induced stolen tip protein TUB8, putative, expressed
Os.167.1.S1_at	LOC_Os06g08080	.	.	.	.	.	.		.	.	.	5.64	.		inorganic H+ pyrophosphatase, putative, expressed
Os.50055.1.S1_at	LOC_Os08g45000	.	.	.	.	.	.		.	.	.	.	8.39		inorganic phosphate transporter, putative, expressed
Os.53525.1.S1_at	LOC_Os01g59880	.	.	.	.	.	.		.	.	.	.	6.98		inositol-1, 4, 5-trisphosphate 5-phosphatase, putative, expressed
Os.12838.1.S1_at	LOC_Os06g49760	.	.	.	.	.	.		.	.	.	5.85	.		invertase/pectin methylesterase inhibitor family protein, putative, expressed
Os.27581.1.A1_at	LOC_Os02g19640	.	.	.	.	.	.		.	.	.	5.56	.		IQ calmodulin-binding motif family protein, putative, expressed
Os.4979.1.S1_at	LOC_Os05g45930	.	.	.	.	.	.		.	.	.	7.65	.		IQ calmodulin-binding motif family protein, putative, expressed
Os.22277.1.S1_at	LOC_Os07g34520	.	.	.	0.09	6.71	.		.	.	.	8.37	5.07		isocitrate lyase, putative, expressed
Os.4671.1.S1_a_at	LOC_Os01g24710	.	.	.	.	.	.		.	.	.	9.71	5.43		jacalin-like lectin domain containing protein, expressed
Os.8649.1.S1_at	LOC_Os11g43590	.	.	.	.	.	.		.	.	.	5.38	.		kelch repeat protein, putative, expressed
Os.57529.1.S1_at	LOC_Os04g53994	.	.	.	.	.	.		.	.	.	.	5.99		kinase, putative, expressed
Os.7422.1.S1_at	LOC_Os02g12200	5.15	7.43	8.21	11.56	11.09	17.35		.	.	.	.	5.79		kinesin heavy chain, putative
Os.54684.1.S1_at	LOC_Os03g18980	.	.	.	.	.	.		.	.	.	11.23	.		kinesin motor domain containing protein, expressed
Os.16303.3.S1_x_at	LOC_Os01g43580	.	.	.	.	.	.		.	.	.	6.09	.		kinesin motor domain containing protein, putative, expressed
Os.26359.1.S1_a_at	LOC_Os02g53520	.	.	.	.	.	.		.	.	.	5.69	.		kinesin motor domain containing protein, putative, expressed
Os.8633.1.S1_a_at	LOC_Os04g53760	.	.	.	.	.	.		.	.	.	5.13	.		kinesin motor domain containing protein, putative, expressed
Os.16488.1.S1_at	LOC_Os01g54080	.	.	.	.	.	.		.	.	.	5.78	.		kinesin motor protein-related, putative, expressed
Os.17659.1.S1_at	LOC_Os12g15680	.	.	.	.	10.02	.		.	.	.	5.01	.		laccase precursor protein, putative, expressed
OsAffx.7876.1.S1_s_at	LOC_Os12g43140	.	.	.	0.17	.	.		.	.	.	5.76	.		late embryogenesis abundant protein D-34, putative, expressed
Os.35919.1.S1_s_at	LOC_Os03g60340	.	.	.	.	.	.		.	.	.	5.07	.		leaf senescence related protein, putative, expressed
Os.12674.1.S1_s_at	LOC_Os03g11340	.	.	.	.	.	.		.	.	.	5.06	.		leucine-rich repeat resistance protein, putative, expressed
OsAffx.24964.2.S1_x_at	LOC_Os11g04580	.	.	.	.	.	.		.	.	.	.	6.58		long cell-linked locus protein, putative
Os.46576.1.S1_at	LOC_Os10g36100	.	.	.	.	64.33	5.92		.	.	.	27.87	.		LTPL157 - Protease inhibitor/seed storage/LTP family protein precursor, expressed
Os.18599.1.S1_at	LOC_Os03g57970	.	.	.	.	.	.		.	.	.	7.48	.		LTPL73 - Protease inhibitor/seed storage/LTP family protein precursor, expressed
Os.4612.1.S1_at	LOC_Os03g07100	.	.	.	.	.	.		.	.	.	13.06	.		LTPL82 - Protease inhibitor/seed storage/LTP family protein precursor, expressed
Os.47906.1.A1_at	LOC_Os06g49770	.	.	.	.	.	.		.	.	.	6.31	.		LTPL86 - Protease inhibitor/seed storage/LTP family protein precursor, expressed
Os.8413.2.A1_at	LOC_Os04g28520	.	.	.	.	5.94	.		.	.	.	36.21	.		male sterility protein, putative, expressed
Os.14708.1.S1_at	LOC_Os07g33310	.	.	.	.	.	.		.	.	.	5.02	.		MATE efflux family protein, putative, expressed
OsAffx.30119.1.S1_at	LOC_Os09g32470	.	.	.	.	.	.		.	.	.	5.97	5.33		membrane protein, putative, expressed
Os.6279.1.A1_at	LOC_Os08g41890	.	.	.	.	.	.		.	.	.	6.42	.		microtubule associated protein, putative, expressed
OsAffx.5591.1.S1_at	LOC_Os07g41330	.	.	.	.	.	.		.	.	.	.	6.13		mitochondrial import inner membrane translocase subunit Tim17, putative, expressed
Os.8162.1.S1_at	LOC_Os05g44916	.	.	.	.	.	.		.	.	.	.	5.8		mitochondrial-processing peptidase subunit, mitochondrial precursor, putative, expressed
Os.49496.1.S1_at	LOC_Os06g46500	.	.	.	.	.	.		.	.	.	8.77	.		monocopper oxidase, putative, expressed
Os.1726.1.S1_at	LOC_Os01g18240	.	.	.	.	.	.		.	.	.	6.54	.	MYB family	MYB family transcription factor, putative, expressed
OsAffx.4266.1.S1_at	LOC_Os05g07010	.	.	.	.	.	.		.	.	.	.	5.32		myb-like DNA-binding domain containing protein, expressed
Os.46924.1.S1_at	LOC_Os07g40690	0.19	0.18	.	.	.	.		.	.	.	5.2	.		NAD dependent epimerase/dehydratase family protein, putative, expressed
OsAffx.13422.1.S1_at	9631.m04823	.	.	.	.	.	.		.	.	.	.	11.2		no hits found
OsAffx.27049.1.S1_at	9633.m02546	.	.	.	.	.	.		.	.	.	.	9.99		no hits found
Os.54985.1.S1_x_at	AK107246	.	.	.	.	.	.		.	.	.	.	5.7		no hits found
Os.6982.1.S1_x_at	AT003735	.	.	.	.	.	.		.	5.39	.	8.89	.		no hits found
Os.46904.1.S1_x_at	AU182701	.	.	.	.	.	.		.	.	.	7.62	.		no hits found
OsAffx.32280.1.S1_at	BA000029.2	.	.	.	.	.	.		.	.	.	.	5.16		no hits found
Os.39037.1.S1_at	CB096577	.	.	.	.	.	.		.	.	.	6.32	.		no hits found
Os.27047.1.A1_at	CB635053	0.12	0.13	0.18	.	.	.		.	.	.	.	5.43		no hits found
OsAffx.15562.1.S1_s_at	NM_001064089	.	.	.	.	.	.		.	.	.	5.06	.		no hits found
Os.55387.1.S1_at	Os07g0613600	.	.	.	.	.	.		.	.	.	.	8.13		no hits found
OsAffx.2171.1.S1_at	LOC_Os01g36950	.	.	.	.	.	.		.	.	.	.	5.62		N-rich protein, putative, expressed
Os.25414.1.S1_at	LOC_Os07g30810	.	.	.	.	.	.		.	.	.	5.95	.		nucleobase-ascorbate transporter, putative, expressed
OsAffx.11937.1.S1_at	LOC_Os02g08160	.	.	.	.	.	.		.	.	.	.	5.52		OsFBD6 - F-box and FBD domain containing protein, expressed
Os.37213.1.S1_at	LOC_Os07g29310	.	.	.	.	.	.		.	.	.	5.21	.		OsSAUR30 - Auxin-responsive SAUR gene family member, expressed
Os.53101.1.S1_at	LOC_Os05g50570	.	.	.	.	.	.		.	.	.	.	8.41		OsSCP29 - Putative Serine Carboxypeptidase homologue, expressed
Os.10644.1.S1_at	LOC_Os11g27264	.	.	.	.	19.42	.		.	.	.	17.15	.		OsSCP60 - Putative Serine Carboxypeptidase homologue, expressed
Os.11203.1.S1_at	LOC_Os01g69830	.	.	.	.	.	.		.	.	.	5.59	5.05	SBP family	OsSPL2 - SBP-box gene family member, expressed
Os.7784.1.S1_at	LOC_Os12g32620	.	.	.	.	.	.		.	.	.	9.79	.	LIM family	OsWLIM1 - LIM domain protein, putative actin-binding protein and transcription factor, expressed
OsAffx.24541.1.A1_at	LOC_Os02g32620	.	.	.	.	.	.		.	.	.	.	5.17		PAN domain-containing protein At5g03700 precursor, putative, expressed
Os.12387.1.S1_at	LOC_Os04g39150	.	.	.	.	.	.		.	.	.	12.81	.		pathogenesis-related Bet v I family protein, putative, expressed
Os.52091.1.S1_at	LOC_Os10g40290	.	.	.	.	.	.		.	.	.	9.25	.		pectinacetylesterase domain containing protein, expressed
Os.54252.1.S1_at	LOC_Os05g38190	.	.	.	.	.	.		.	.	.	.	5.68		pentatricopeptide, putative
Os.22928.2.S1_at	LOC_Os02g37040	.	.	.	.	.	.		.	.	.	.	5.05		peptide transporter PTR3-A, putative, expressed
Os.35123.1.S1_at	LOC_Os01g22230	.	.	.	.	.	.		.	.	.	8.36	.		peroxidase precursor, putative, expressed
Os.47625.1.A1_s_at	LOC_Os05g04500	.	.	.	.	.	.		.	.	.	9.43	5.28		peroxidase precursor, putative, expressed
Os.11559.1.S1_at	LOC_Os09g32964	.	.	.	.	.	.		.	.	.	7.84	.		peroxidase precursor, putative, expressed
Os.5099.1.S1_at	LOC_Os10g39170	.	.	.	.	.	.		.	.	.	6.18	.		peroxidase precursor, putative, expressed
Os.20284.1.S1_at	LOC_Os12g34524	.	.	.	.	.	.		.	.	.	11.07	8.21		peroxidase precursor, putative, expressed
Os.24712.1.A1_s_at	LOC_Os03g60390	.	.	.	.	.	.		.	.	.	.	5.24	Alfin family	PHD finger protein, putative, expressed
Os.50437.1.S1_at	LOC_Os03g50480	.	.	.	.	.	.		.	.	.	.	5.19		phosphoglucomutase, putative, expressed
Os.3160.1.S1_at	LOC_Os03g50030	.	.	.	.	.	.		.	.	.	5.9	.		phospholipase A2, putative, expressed
OsAffx.16794.1.S1_at	LOC_Os08g02630	.	5.11	.	5.54	.	8.8		.	6.07	10.58	9.26	11.86		photosystem II core complex proteins psbY, chloroplast precursor, putative, expressed
Os.12689.1.S1_at	LOC_Os02g53720	.	.	.	.	.	.		.	.	.	5.69	.		phytosulfokine receptor precursor, putative, expressed
Os.46565.1.S1_at	LOC_Os10g31240	.	.	.	.	7.06	5.77		.	.	.	13.27	8.84		plant protein of unknown function domain containing protein, expressed
Os.14160.1.S1_at	LOC_Os02g40100	.	.	.	.	.	.		.	.	.	8.68	.		plant protein of unknown function DUF869 domain containing protein, expressed
Os.7393.1.S1_at	LOC_Os07g02200	.	.	.	.	.	.		.	.	.	8.7	.		plastocyanin-like domain containing protein, putative, expressed
Os.609.3.S1_a_at	LOC_Os08g37670	.	.	.	.	.	.		.	.	.	.	5.59		plastocyanin-like domain containing protein, putative, expressed
Os.47982.2.S1_x_at	LOC_Os01g08260	.	.	.	.	.	.		.	.	.	8.05	.		pleiotropic drug resistance protein 4, putative, expressed
Os.6019.1.S1_at	LOC_Os11g01570	.	.	.	.	.	.		.	.	.	6.19	.		PMR5, putative, expressed
Os.7253.1.S1_at	LOC_Os12g28770	.	.	.	.	.	.		.	.	.	8.34	.		POEI19 - Pollen Ole e I allergen and extensin family protein precursor, expressed
Os.51853.1.S1_at	LOC_Os06g28480	.	.	.	.	.	.		.	.	.	5.27	.		polygalacturonase inhibitor 1 precursor, putative, expressed
Os.52679.1.S1_at	LOC_Os06g07550	.	.	.	.	.	.		.	.	.	.	5.37		PPR repeat domain containing protein, putative, expressed
Os.5753.1.S1_at	LOC_Os04g56060	.	.	.	.	.	.		.	.	.	5.7	.		protein kinase domain containing protein, expressed
Os.32832.1.S1_a_at	LOC_Os03g61010	.	.	.	.	.	.		.	.	.	5.81	.		protein kinase family protein, putative, expressed
Os.47590.1.A1_s_at	LOC_Os05g39080	.	.	.	.	.	.		.	.	.	5.01	.		protein kinase family protein, putative, expressed
OsAffx.12863.1.S1_s_at	LOC_Os03g14710	.	.	.	.	.	.		.	.	.	5.23	.		protein kinase, putative, expressed
Os.38580.1.S1_at	LOC_Os07g07230	.	.	.	.	.	.		.	.	.	5.61	.		protein kinase, putative, expressed
OsAffx.23595.1.S1_at	LOC_Os01g40094	.	.	.	.	.	.		.	.	.	.	5.57		protein phosphatase 2C, putative, expressed
Os.22480.1.S1_at	LOC_Os02g35910	.	.	.	.	.	.		.	.	.	.	5.21		protein phosphotase protein, putative, expressed
Os.23158.1.S1_at	LOC_Os05g02820	.	.	.	.	.	.		.	.	.	7.49	.		protein transport protein-related, putative, expressed
Os.18630.1.S1_at	LOC_Os11g26190	.	.	.	.	.	.		.	.	.	5.77	.		RALFL23 - Rapid ALkalinization Factor RALF family protein precursor, expressed
Os.53724.1.S1_at	LOC_Os11g26340	0.13	0.1	.	0.14	.	0.13		.	.	.	5.06	.		RALFL24 - Rapid ALkalinization Factor RALF family protein precursor, expressed
Os.5757.1.S1_at	LOC_Os12g38360	.	.	.	.	.	.		.	.	.	7.4	.		RALFL31 - Rapid ALkalinization Factor RALF family protein precursor, expressed
Os.2448.1.S1_at	LOC_Os02g02840	.	.	.	.	.	.		.	.	.	6.11	.		ras-related protein, putative, expressed
Os.6360.1.S1_at	LOC_Os08g02996	12.78	10.88	17.17	21.38	66.92	70.91		.	.	.	.	6.44		receptor-like kinase, putative, expressed
Os.49819.1.S1_at	LOC_Os11g36200	6.92	.	.	10.47	24.29	71.88		.	.	.	5.05	18.01		receptor-like protein kinase 2 precursor, putative, expressed
Os.11476.1.S1_at	LOC_Os06g10230	.	.	.	.	.	.		.	.	.	8.75	.		receptor-like protein kinase 5 precursor, putative, expressed
Os.21832.1.S1_at	LOC_Os05g44930	.	.	.	.	.	.		.	.	.	.	21.67		receptor-like protein kinase, putative, expressed
OsAffx.2564.1.S1_x_at	LOC_Os02g10380	.	.	.	.	.	.		.	5.55	6.8	.	9.56		Regulator of chromosome condensation domain containing protein, expressed
Os.9708.1.S1_at	LOC_Os06g35630	.	.	.	.	.	.		.	.	.	5.29	.		reticuline oxidase-like protein precursor, putative, expressed
Os.51924.1.S1_at	LOC_Os02g16620	7.98	11.36	12.42	19.05	26.11	48.08		.	.	.	.	5.32		reticulon domain containing protein, putative, expressed
Os.12990.1.S1_x_at	LOC_Os03g50970	.	.	.	.	.	.		.	.	.	6.87	.		retrotransposon protein, putative, Ty1-copia subclass, expressed
Os.10497.1.S1_s_at	LOC_Os07g23640	.	.	.	.	.	.		.	.	.	9.83	.		retrotransposon protein, putative, Ty3-gypsy subclass, expressed
OsAffx.24407.3.A1_at	LOC_Os01g58060	.	.	.	.	.	.		.	.	5.19	.	.		retrotransposon protein, putative, unclassified
Os.32248.1.S1_at	LOC_Os01g09860	.	.	.	.	.	.		.	.	.	8.67	.		retrotransposon protein, putative, unclassified, expressed
Os.1986.1.S1_at	LOC_Os01g53640	.	.	.	.	.	.		.	.	.	6.66	.		retrotransposon protein, putative, unclassified, expressed
Os.11065.1.A1_at	LOC_Os03g19600	.	.	.	.	.	.		.	.	.	8.05	.		retrotransposon protein, putative, unclassified, expressed
Os.9808.1.S1_at	LOC_Os05g13900	.	.	.	.	.	.		.	.	.	7.23	.		retrotransposon protein, putative, unclassified, expressed
Os.54579.1.S1_x_at	LOC_Os07g23660	.	.	.	.	.	.		.	.	.	5.6	.		retrotransposon protein, putative, unclassified, expressed
Os.51040.1.S1_at	LOC_Os08g23210	.	.	.	.	.	.		.	.	.	.	5.48		retrotransposon protein, putative, unclassified, expressed
Os.53118.1.S1_at	LOC_Os08g01650	.	.	.	.	.	.		.	.	.	.	8.3		Rf1, mitochondrial precursor, putative, expressed
Os.8919.2.S1_x_at	LOC_Os01g67190	.	.	.	.	.	.		.	.	.	5.42	.		ribonuclease T2 family domain containing protein, expressed
Os.14271.1.S1_at	LOC_Os07g43810	.	.	.	.	.	.		.	.	.	.	6.46		RNA recognition motif containing protein, putative, expressed
Os.9956.1.S1_at	LOC_Os03g52300	.	.	.	.	.	.		.	.	.	5.8	.		SCP-like extracellular protein
Os.37007.1.S1_at	LOC_Os01g41730	.	.	.	.	.	.		.	.	.	19.21	.		serine/threonine-protein kinase, putative, expressed
Os.15281.1.S1_at	LOC_Os07g46920	.	.	.	.	8.98	.		.	.	.	6.24	.		sex determination protein tasselseed-2, putative, expressed
OsAffx.5776.1.S1_at	LOC_Os08g10290	.	.	.	.	.	.		.	.	.	.	5.54		SHR5-receptor-like kinase, putative, expressed
Os.6423.1.S1_at	LOC_Os08g39330	.	.	.	.	.	.		.	.	.	9.68	.		skin secretory protein xP2 precursor, putative, expressed
Os.19843.1.S1_at	LOC_Os01g55100	.	.	.	.	.	.		.	.	.	6.23	.		slTCP3, putative, expressed
Os.52886.1.S1_at	LOC_Os03g25750	7.83	8.64	7.94	13.3	12.76	23.25		.	.	.	.	6.92		SNARE associated Golgi protein, putative, expressed
Os.8342.1.S1_at	LOC_Os03g43860	.	.	.	.	.	.		.	.	.	11.05	.		SNF7 domain containing protein, putative, expressed
Os.14126.1.S1_at	LOC_Os03g43930	.	.	.	.	.	.		.	.	.	.	6.94	HB family	START domain containing protein, expressed
OsAffx.17991.1.S1_at	LOC_Os09g34090	.	.	.	.	.	.		.	.	.	.	5.84		sterol-4-alpha-carboxylate 3-dehydrogenase, decarboxylating, putative, expressed
Os.15841.1.S1_a_at	LOC_Os11g05290	.	.	.	.	.	.		.	.	.	11.99	.		stress responsive A/B Barrel domain containing protein, expressed
Os.12186.1.S1_at	LOC_Os03g21040	.	.	.	.	.	.		.	.	.	8.04	.		stress responsive protein, putative, expressed
Os.25677.1.S1_at	LOC_Os03g28330	.	.	.	.	.	.		.	.	.	22.72	5.55		sucrose synthase, putative, expressed
Os.41841.1.S1_at	LOC_Os01g52130	.	.	.	.	.	.		.	.	.	5.89	.		sulfate transporter, putative, expressed
Os.27794.1.S1_at	LOC_Os04g27190	.	.	.	.	.	.		.	.	.	9.05	.		terpene synthase, putative, expressed
Os.26820.1.A1_s_at	LOC_Os08g07080	.	.	.	.	.	.		.	.	.	6.52	.		terpene synthase, putative, expressed
Os.26849.1.S1_at	LOC_Os08g07100	.	.	.	.	45.34	.		.	.	.	10.79	.		terpene synthase, putative, expressed
Os.24106.1.S1_at	LOC_Os03g49464	.	.	.	.	.	.		.	.	.	.	15.73		tetratricopeptide-like helical, putative, expressed
OsAffx.32170.1.S1_at	LOC_Os12g43450	.	.	.	.	.	.		.	.	.	5.44	.		thaumatin family domain containing protein, expressed
Os.15797.1.S1_at	LOC_Os05g06990	.	.	.	.	.	.		.	.	.	.	6.85		TKL_IRAK_CrRLK1L-1.10 - The CrRLK1L-1 subfamily has homology to the CrRLK1L homolog, expressed
Os.55550.1.S1_at	LOC_Os02g47370	.	.	.	.	.	.		.	.	.	.	8.3		transcription factor TF2, putative, expressed
Os.46590.1.S1_at	LOC_Os10g01920	.	.	.	.	.	.		.	.	.	22.9	.		transferase family protein, putative, expressed
Os.27301.1.S1_at	LOC_Os06g05980	.	.	.	.	.	.		.	.	.	7.55	5.12		transporter family protein, putative, expressed
OsAffx.32023.1.S1_at	LOC_Os03g42510;LOC_Os04g05570;LOC_Os10g29400;LOC_Os11g10490	.	.	.	.	.	14.21		.	.	.	.	9.58		transposon protein, putative, CACTA, En/Spm sub-class
Os.47852.1.S1_at	LOC_Os05g40220	.	.	.	.	.	.		.	.	.	5.91	.		transposon protein, putative, unclassified, expressed
OsAffx.17798.1.S1_at	LOC_Os09g20390.2	.	5.99	20.14	30.13	22	19.37		.	7.14	9.77	5.51	.		Trehalose-6-phosphate phosphatase (OsTPP11B)
OsAffx.27304.1.S1_at	LOC_Os05g44210	.	.	.	.	.	.		.	.	5.57	5.11	5.2		trehalose-6-phosphate synthase, putative, expressed
Os.7126.1.S1_at	LOC_Os01g18050	.	.	.	.	.	.		.	.	.	7.46	.		tubulin/FtsZ domain containing protein, putative, expressed
Os.7916.1.S1_at	LOC_Os01g59150	.	.	.	.	.	.		.	.	.	6.05	.		tubulin/FtsZ domain containing protein, putative, expressed
Os.11155.1.S1_at	LOC_Os03g45920	.	.	.	.	.	.		.	.	.	5.53	.		tubulin/FtsZ domain containing protein, putative, expressed
Os.45929.1.S1_at	LOC_Os05g34170	.	.	.	.	.	.		.	.	.	9.63	.		tubulin/FtsZ domain containing protein, putative, expressed
Os.21762.2.S1_x_at	LOC_Os11g14220	.	.	.	.	.	.		.	.	.	6.17	.		tubulin/FtsZ domain containing protein, putative, expressed
Os.27695.1.S1_at	LOC_Os12g37510	.	.	.	.	.	.		.	.	.	6.77	.		UDP-glucoronosyl and UDP-glucosyl transferase domain containing protein, expressed
Os.9211.1.S1_at	LOC_Os07g45060	.	.	.	.	.	.		.	.	.	10.55	5		uncharacterized GPI-anchored protein At5g19240 precursor, putative, expressed
Os.26484.1.S1_at	LOC_Os01g65440	.	.	.	.	.	.		.	.	.	5.87	.		universal stress protein domain containing protein, putative, expressed
Os.6313.1.S1_at	LOC_Os04g52370	.	.	.	.	.	.		.	.	.	7.26	.		UTP--glucose-1-phosphate uridylyltransferase, putative, expressed
OsAffx.21117.2.S1_at	LOC_Os01g28680	.	.	.	.	.	.		.	.	.	.	5.2		WD domain, G-beta repeat domain containing protein, expressed
Os.18742.1.A1_at	LOC_Os05g30010	.	.	.	.	.	.		.	.	.	8.53	.		WD domain, G-beta repeat domain containing protein, expressed
Os.8178.1.S1_at	LOC_Os11g37970	.	.	.	.	.	.		.	.	.	5.91	.		WIP5 - Wound-induced protein precursor, expressed
Os.56922.1.S1_at	LOC_Os02g26430	.	.	.	6.5544	.	6.63754		.	.	.	.	6.31191	WRKY family	OsWRKY42 - Superfamily of TFs having WRKY and zinc finger domains, expressed
Os.46187.1.S1_at	LOC_Os07g40940	.	.	.	.	.	.		.	.	.	5.41	.		X8 domain containing protein, expressed
Os.7098.1.S1_at	LOC_Os05g01810	.	.	.	.	.	.		.	.	.	25.5	.		xylem cysteine proteinase 2 precursor, putative, expressed
Os.15931.1.S1_at	LOC_Os02g32840	.	.	.	.	.	.		.	.	.	.	6.65		zinc finger A20 and AN1 domain-containing stress-associated protein, putative, expressed (OsSAP5)
Os.51482.1.S1_at	LOC_Os07g07350	.	.	.	.	.	.		.	.	.	.	5.72		zinc finger A20 and AN1 domain-containing stress-associated protein, putative, expressed
Os.54644.1.S1_at	LOC_Os05g50080	.	.	.	.	.	.		.	.	.	5.98	.	C3H family	zinc finger C-x8-C-x5-C-x3-H type family protein, expressed
OsAffx.14896.1.S1_at	LOC_Os05g30990	.	.	.	.	.	.		.	.	.	.	5.17		zinc finger protein, putative
Os.33687.1.S1_at	LOC_Os01g19800	.	.	.	.	.	.		.	.	.	5	7.11		zinc finger, C3HC4 type, putative, expressed
Os.49509.1.S1_at	LOC_Os08g44620	.	.	.	.	.	.		.	.	.	8.01	.	PLATZ family	zinc-binding protein, putative, expressed
The DEGs identified by using the empirical criterion of more than 5-fold change and cut-off p < 0.05 in SAM based on three independent biological replicates. The dot in the above table means that the difference between two samples did not reach the threshold.
