# Supplementary material for: Genome-wide gene expression profiling of introgressed indica rice alleles associated with seedling cold tolerance improvement in a japonica rice background
Source: BMC Genomics. 2012 Sep 7;13:461. doi: 10.1186/z (PMC3526417; doi:10.1186/z)
Supplement: Additional file 10 — K354-specific cold-repressed genes. Excel file containing a list of K354-specific cold-repressed genes at all time points. [file 1471-2164-13-461-S10.xls]

## Sheet: Sheet1
Additional file 10. K354-specific repressed genes by cold.
Probe ID	Locus ID	Fold Change [K354] vs [C418]							Fold Change [K354 stress] vs [K354 control]					Transcription Factor Family	Annotation
		control	2h	6h	12h	24h	48h		2h	6h	12h	24h	48h
Os.28406.1.S1_at	LOC_Os09g11480	.	.	.	.	.	.		0.11	0.18	.	.	.	AP2/EREBP family	AP2 domain containing protein, expressed (SUB1B)
Os.15198.1.S1_at	LOC_Os01g10580	.	.	.	.	.	.		0.14	0.11	.	.	.	Orphans	B-box zinc finger family protein, putative, expressed
Os.12713.1.S2_a_at	LOC_Os01g03320	.	.	.	.	6.85	.		.	.	.	.	0.17		BBTI2 - Bowman-Birk type bran trypsin inhibitor precursor, expressed
Os.49201.1.S1_at	LOC_Os09g29820	.	.	.	.	.	.		.	.	.	.	0.17	bZIP family	bZIP transcription factor domain containing protein, expressed
Os.8095.1.S3_at	LOC_Os03g22050	.	.	.	.	.	.		0.15	0.12	0.16	0.16	.		CAMK_KIN1/SNF1/Nim1_like.16 - CAMK includes calcium/calmodulin depedent protein kinases, expressed
Os.47743.1.S1_at	Os07g0167700	.	.	.	.	.	.		.	.	.	.	0.17		Conserved hypothetical protein
Os.51928.1.S1_at	LOC_Os03g51200	.	.	.	.	.	.		.	.	.	0.19	0.14	CCAAT	Core histone H2A/H2B/H3/H4 domain containing protein, putative, expressed
Os.26900.1.A1_at	LOC_Os09g16950	32.81	17.99	21.45	21.85	8.54	11.23		.	.	.	0.19	.		cysteine-rich receptor-like protein kinase 25 precursor, putative, expressed
Os.5542.1.S1_at	LOC_Os02g43360	.	.	.	.	.	.		.	.	.	.	0.17		cytochrome b5-like Heme/Steroid binding domain containing protein, expressed
Os.16030.1.S1_at	LOC_Os03g25500	6.2	.	.	.	.	.		0.15	0.15	0.12	0.09	0.08		cytochrome P450 72A1, putative, expressed
Os.33604.1.S1_a_at	LOC_Os07g33480	.	.	.	.	.	.		.	.	.	.	0.14		cytochrome P450 domain containing protein, expressed
Os.38346.1.S1_x_at	LOC_Os01g36350	.	.	.	.	.	.		.	.	.	.	0.19		cytochrome P450, putative, expressed
Os.19393.1.S1_at	LOC_Os02g36110	14.86	18.51	12.36	10.23	5.35	10.41		.	.	.	0.17	.		cytochrome P450, putative, expressed
Os.23518.1.A1_at	LOC_Os02g36190	6.23	.	.	.	.	.		.	0.17	0.19	0.13	0.09		cytochrome P450, putative, expressed
Os.57506.1.S1_at	LOC_Os06g37300	.	.	.	.	.	.		.	.	.	.	0.15		cytochrome P450, putative, expressed
Os.26811.1.A1_at	LOC_Os06g39780	.	.	.	.	.	.		.	.	.	.	0.15		cytochrome P450, putative, expressed
Os.43963.1.S1_at	LOC_Os07g33580	60.15	52.36	24.17	12.33	7.69	.		.	.	0.17	0.15	0.08		cytochrome P450, putative, expressed
Os.15983.1.S1_at	LOC_Os01g07780	166.71	.	.	.	38.53	.		0.1	0.04	0.05	.	0.09		embryo-specific 3, putative, expressed
Os.16233.1.S1_a_at	LOC_Os04g09900	.	.	.	.	.	.		.	.	.	0.14	0.09		ent-kaurene synthase, chloroplast precursor, putative, expressed
Os.53043.1.S1_at	LOC_Os01g02170	5	.	.	.	.	.		.	.	0.19	.	0.16		expressed protein
Os.32335.1.S1_at	LOC_Os01g02960	32.09	22.9	15.71	12.69	9.26	7.46		.	.	.	.	0.17		expressed protein
Os.9023.1.S1_at	LOC_Os01g04010	.	.	.	.	.	.		.	.	0.18	0.16	.		expressed protein
Os.31171.1.S1_at	LOC_Os01g40290	5.72	.	.	.	.	.		.	.	.	0.19	.		expressed protein
Os.41723.1.S1_at	LOC_Os01g48620	.	.	.	.	.	.		.	.	.	.	0.2		expressed protein
Os.27967.1.A1_at	LOC_Os01g63620	.	.	.	.	.	.		.	0.18	0.16	0.2	.		expressed protein
Os.32596.3.S1_x_at	LOC_Os01g71624	.	.	.	.	8.01	.		.	.	0.2	.	.		expressed protein
Os.17730.1.S1_at	LOC_Os02g40820	.	.	.	.	.	.		.	.	.	.	0.16		expressed protein
Os.51136.1.S1_at	LOC_Os03g17140	.	.	.	.	.	.		0.18	0.19	.	.	.		expressed protein
Os.15580.1.S1_at	LOC_Os03g42600	5.22	.	.	.	.	.		.	.	0.15	.	.		expressed protein
Os.11897.1.S1_at	LOC_Os03g61150	.	.	.	.	.	.		.	0.18	0.12	.	.		expressed protein
Os.7695.1.S1_at	LOC_Os04g11390	.	.	.	.	.	.		.	.	.	.	0.2		expressed protein
Os.50024.1.S1_at	LOC_Os05g12481	.	.	.	.	.	.		.	.	0.19	.	.		expressed protein
Os.55373.1.S1_at	LOC_Os05g46500	.	.	.	.	.	.		.	.	.	0.19	.		expressed protein
Os.17494.2.S1_at	LOC_Os06g28194	.	.	.	.	.	.		0.16	0.19	.	0.12	0.19		expressed protein
Os.10743.1.S1_at	LOC_Os06g33200	.	.	.	.	.	.		.	.	.	.	0.15		expressed protein
OsAffx.28133.1.S1_at	LOC_Os06g46460	.	.	.	.	.	.		.	.	.	0.17	0.19		expressed protein
Os.52047.2.S1_at	LOC_Os07g17184	49.72	.	.	.	.	.		.	.	0.15	0.15	0.19		expressed protein
Os.52515.1.S1_at	LOC_Os07g38230	.	.	.	.	.	.		0.19	.	.	.	.		expressed protein
Os.51406.1.S1_at	LOC_Os08g07690	.	.	.	.	.	.		.	.	.	.	0.15		expressed protein
Os.8850.1.S1_x_at	LOC_Os09g04160	.	.	.	.	.	.		0.2	.	.	.	.		expressed protein
Os.14045.1.S1_s_at	LOC_Os09g04310	.	.	.	.	.	.		.	.	.	0.2	0.11		expressed protein
OsAffx.6171.1.S1_at	LOC_Os09g04339	.	.	.	.	.	.		.	.	0.15	.	.		expressed protein
OsAffx.17563.1.S1_at	LOC_Os09g04430	.	.	.	.	.	.		.	.	.	0.17	.		expressed protein
Os.27811.1.S1_at	LOC_Os09g17344	153.7	14.52	11.75	11.36	11.53	9.32		0.08	0.07	0.07	0.08	0.07		expressed protein
Os.46574.1.S1_at	LOC_Os10g42040	.	.	.	.	.	.		.	.	.	.	0.19		expressed protein
Os.50919.1.S1_at	LOC_Os11g03580	.	.	.	.	.	.		0.1	.	.	.	.		expressed protein
Os.27718.1.A1_at	LOC_Os11g47039	29.64	13.87	7.8	.	5.12	.		.	.	0.17	0.19	0.17		expressed protein
Os.52955.1.A1_at	LOC_Os12g42220	.	.	.	.	.	.		.	0.17	.	0.16	.		expressed protein
Os.8044.1.S1_at	LOC_Os02g11110	194.23	.	.	.	.	.		0.09	0.08	0.05	0.08	0.08		flavonol-3-O-glycoside-7-O-glucosyltransferase 1, putative, expressed
Os.2416.1.S1_a_at	LOC_Os01g71340	.	.	.	.	.	.		.	.	.	.	0.18		glycosyl hydrolases family 17, putative, expressed
Os.10620.1.S1_at	LOC_Os05g07940	.	.	.	.	.	.		.	0.18	0.14	.	.		glyoxalase family protein, putative, expressed
Os.5615.1.S1_at	LOC_Os03g18870	.	.	.	.	.	.		0.14	.	.	.	6.07		heat shock protein DnaJ, putative, expressed
Os.21088.1.S1_at	LOC_Os07g07480	.	.	.	.	.	.		0.18	0.17	.	0.16	.		HNH endonuclease domain-containing protein, putative, expressed
Os.14384.1.S1_at	LOC_Os04g46280	.	.	.	.	.	.		0.16	.	.	.	.		hydrolase, NUDIX family, domain containing protein, expressed
Os.50310.1.S1_at	LOC_Os01g66544	.	.	.	.	.	.		.	.	0.15	.	.		hypothetical protein
Os.22968.1.A1_at	LOC_Os08g24200	.	.	.	.	.	.		.	.	.	.	0.18		hypothetical protein
Os.52812.1.S1_at	LOC_Os09g18560	27.81	23.98	20.78	19.59	12.52	.		.	.	.	.	0.18		hypothetical protein
OsAffx.24812.1.S1_s_at	LOC_Os02g50460	.	.	.	.	.	.		.	0.11	0.19	0.09	0.12		immediate-early fungal elicitor protein CMPG1, putative, expressed
Os.52564.1.S1_at	LOC_Os11g07980	45.58	25.21	16.8	10.02	5.83	7.86		.	.	.	0.12	0.15		ion channel nompc, putative, expressed
Os.54291.1.S1_at	LOC_Os11g42200	.	.	.	.	.	.		.	0.13	.	.	0.14		laccase precursor protein, putative, expressed
OsAffx.28253.2.S1_at	LOC_Os07g03890	.	.	.	.	.	.		.	.	0.18	0.14	0.13		lectin-like receptor kinase 7, putative
OsAffx.1916.1.S1_s_at	LOC_Os01g02710	.	.	.	.	.	.		.	.	.	0.16	0.16		LRk-type protein, putative
Os.22842.1.S1_at	LOC_Os12g25170	.	.	.	.	.	.		.	.	.	0.19	.		NB-ARC domain containing disease resistance protein, putative, expressed
Os.1478.1.S1_at	LOC_Os03g19427	.	.	.	.	.	.		.	.	0.09	.	.		nicotianamine synthase, putative, expressed
Os.49346.1.S1_at	AK070532	20.51	16.93	15.71	12.7	5.87	.		.	.	.	.	0.19		no hits found
Os.14278.1.S1_a_at	CA755597	.	.	.	.	.	.		.	.	.	0.18	0.19		no hits found
Os.24000.1.S1_at	CT836132	.	.	.	.	.	.		.	.	0.14	0.16	0.1		no hits found
Os.47132.1.A1_s_at	LOC_Os07g26940	.	.	.	.	.	.		.	.	.	.	0.2		ORM1, putative, expressed
Os.12693.3.S1_at	LOC_Os07g49400	.	.	.	.	.	.		.	.	.	.	0.19		OsAPx2 - Cytosolic Ascorbate Peroxidase encoding gene 4,5,6,8, expressed
Os.30534.1.S1_at	LOC_Os08g04920	.	.	.	.	.	.		.	.	.	.	0.2		OsDegp11 - Putative Deg protease homologue, expressed
Os.10620.2.S1_at	LOC_Os05g07950	.	.	.	.	.	.		.	0.19	0.19	.	.		OsFBX160 - F-box domain containing protein
Os.35642.2.S1_x_at	LOC_Os01g58280	.	.	.	.	.	.		.	.	.	.	0.17		OsSub8 - Putative Subtilisin homologue, expressed
Os.45885.1.S1_s_at	LOC_Os01g43090	.	.	.	.	.	.		0.17	0.2	0.18	.	.		oxidoreductase, aldo/keto reductase family protein, putative, expressed
Os.24765.1.A1_at	LOC_Os04g09530	.	.	.	.	.	.		.	.	0.18	.	0.16		pentatricopeptide, putative, expressed
Os.47413.1.S1_x_at	LOC_Os06g33100	.	.	.	.	.	.		0.06	0.03	0.02	0.02	0.01		peroxidase precursor, putative, expressed
OsAffx.11499.1.S1_at	LOC_Os01g47190	.	.	.	.	.	.		.	0.17	0.17	0.2	.		phosphoglycerate mutase, putative, expressed
Os.32686.1.S1_at	LOC_Os01g65110	.	.	.	.	.	.		.	.	0.19	.	.		POT family protein, expressed
Os.15985.1.S1_at	LOC_Os11g24570	.	.	.	.	.	.		.	0.18	.	.	.		PPR repeat domain containing protein, putative, expressed
OsAffx.29892.1.S1_at	Os09g0343500	10.34	.	.	.	.	.		0.19	0.17	0.16	.	.		Protein of unknown function DUF1263 domain containing protein
Os.46616.1.S1_x_at	LOC_Os10g41999	.	.	.	.	.	.		.	.	.	.	0.13		RALFL27 - Rapid ALkalinization Factor RALF family protein precursor, expressed
Os.26870.1.S1_at	LOC_Os09g17630	58.84	36.42	33.85	21.02	12.16	12.73		.	.	.	.	0.19		receptor-like protein kinase 2, putative, expressed
Os.18297.1.S1_at	LOC_Os08g16810	.	.	.	.	.	.		.	.	.	.	0.19		retrotransposon protein, putative, SINE subclass, expressed
Os.53931.1.S1_at	LOC_Os11g33030	.	.	.	.	.	.		.	.	.	.	0.18		retrotransposon protein, putative, unclassified, expressed
OsAffx.27357.2.S1_at	LOC_Os05g47750	.	.	.	.	.	.		.	.	.	.	0.17		Ser/Thr protein kinase, putative, expressed
Os.51552.1.S1_at	LOC_Os03g52840	.	.	.	.	.	.		.	0.2	.	0.2	.		serine hydroxymethyltransferase, mitochondrial precursor, putative, expressed
Os.9104.1.S1_at	LOC_Os07g30300	.	.	.	.	.	.		.	.	.	.	0.2		small G protein family protein, putative, expressed
Os.6867.1.S1_x_at	LOC_Os12g43380	.	.	.	.	.	.		.	.	.	.	0.14		thaumatin, putative, expressed
Os.6645.1.S1_at	LOC_Os07g25050	255.62	210.5	101.55	49.12	55.66	72.95		.	.	0.18	.	.		thionin-like peptide, putative
Os.6898.1.S1_at	LOC_Os07g43570	.	.	.	.	.	.		0.17	0.12	0.13	0.08	0.2		TKL_IRAK_DUF26-lc.25 - DUF26 kinases have homology to DUF26 containing loci, expressed
OsAffx.14446.1.S1_s_at	LOC_Os04g56910	.	.	.	.	.	.		.	0.17	0.18	0.15	0.16		transferase family protein, putative, expressed
Os.48074.1.A1_at	LOC_Os05g19910	.	.	.	.	.	.		.	.	.	.	0.11		transferase family protein, putative, expressed
Os.9552.1.S1_s_at	LOC_Os12g44040	.	.	.	.	.	.		.	.	.	0.16	0.13		transposon protein, putative, unclassified, expressed
OsAffx.11989.2.S1_s_at	LOC_Os02g11640	12.94	24.86	17.14	22.13	17.46	10.77		.	.	.	.	0.19		UDP-glucoronosyl and UDP-glucosyl transferase, putative, expressed
Os.7119.1.S1_at	LOC_Os07g41190	.	.	.	.	.	.		.	.	.	.	0.19		WD domain, G-beta repeat domain containing protein, expressed
Os.6764.2.S1_at	LOC_Os04g54300	.	.	.	.	.	.		.	.	.	0.18	0.17		wound induced protein, putative, expressed
The DEGs identified by using the empirical criterion of more than 5-fold change and cut-off p < 0.05 in SAM based on three independent biological replicates. The dot in the above table means that the difference between two samples did not reach the threshold.
