# Supplementary material for: Genome-wide gene expression profiling of introgressed indica rice alleles associated with seedling cold tolerance improvement in a japonica rice background
Source: BMC Genomics. 2012 Sep 7;13:461. doi: 10.1186/z (PMC3526417; doi:10.1186/z)
Supplement: Additional file 11 — C418-specific cold-induced genes. Excel file containing a list of C418-specific cold-induced genes at all time points. [file 1471-2164-13-461-S11.xls]

## Sheet: Sheet1
Additional file 11. C418- specific genes induced by cold.
Probe ID	Locus ID	Fold Change [K354] vs [C418]							Fold Change [C418 stress] vs [C418 control]					Transcriptional Factor Family	Annotation
		control	2h	6h	12h	24h	48h		2h	6h	12h	24h	48h
Os.51401.1.S1_at	LOC_Os08g30100	.	.	.	.	.	.		.	.	.	.	9.08211		1-aminocyclopropane-1-carboxylate oxidase homolog 1, putative, expressed
Os.11068.3.S1_at	LOC_Os07g48290	.	.	.	.	.	.		.	.	.	.	5.00527		AGC_AGC_other_RS6K_like.2 - ACG kinases include homologs to PKA, PKG and PKC, expressed
Os.313.2.S2_at	LOC_Os02g49720	.	.	.	.	.	0.168453		.	.	.	.	30.6416		aldehyde dehydrogenase, putative, expressed
Os.11867.2.S1_at	LOC_Os05g33940	.	.	.	.	.	.		.	.	.	6.42697	7.27476		alpha/beta hydrolase fold, putative, expressed
Os.34494.1.S1_at	Os01g0974100	.	.	.	.	.	.		.	.	.	.	5.40318		Amino acid selective channel protein
Os.26802.1.S1_at	LOC_Os12g08130	.	.	.	.	.	.		.	.	.	7.67289	9.20903		amino acid transporter, putative, expressed
Os.20221.1.S1_at	LOC_Os09g21710	.	.	.	.	.	.		9.49514	.	.	.	.		AN1-like zinc finger domain containing protein, expressed
Os.21180.1.S1_at	LOC_Os05g02130	.	.	.	.	.	.		.	.	.	.	7.07135		ankyrin repeat domain-containing protein 28, putative, expressed
Os.56144.1.S1_at	LOC_Os03g64260	.	.	.	.	.	.		.	.	.	5.184	8.43288	AP2/EREBP family	AP2 domain containing protein, expressed
Os.51150.1.S1_s_at	LOC_Os06g40150	.	.	.	.	.	.		.	.	.	7.94444	13.9143	AP2/EREBP family	AP2 domain containing protein, expressed
OsAffx.22431.1.S1_s_at	LOC_Os07g12510	.	.	.	.	.	.		.	.	.	.	5.25625	AP2/EREBP family	AP2 domain containing protein, expressed
Os.11725.1.S1_at	LOC_Os09g13940	.	.	.	.	.	.		.	.	.	.	7.52077	AP2/EREBP family	AP2 domain containing protein, expressed
OsAffx.30154.1.S1_at	LOC_Os09g36550	.	.	.	.	.	.		.	.	.	.	5.37521		armadillo/beta-catenin repeat family protein, putative, expressed
Os.5365.1.S1_at	LOC_Os02g21040	.	.	.	.	.	.		.	.	.	.	5.51624		aspartic proteinase nepenthesin precursor, putative, expressed
Os.14214.1.S1_at	LOC_Os06g02900	.	.	.	.	.	.		.	.	.	10.1769	7.79463		aspartic proteinase nepenthesin-2 precursor, putative, expressed
OsAffx.980.1.S1_at	LOC_Os01g60280	.	.	.	.	.	.		.	.	.	.	5.11434		ATP binding protein, putative, expressed
Os.49671.1.S1_at	LOC_Os05g38000	.	.	.	.	.	.		.	.	.	31.1544	35.4171		ATROPGEF7/ROPGEF7, putative, expressed
Os.7177.2.S1_a_at	LOC_Os04g57610	.	.	.	.	.	.		.	.	.	.	5.17517	ARF family	auxin response factor, putative, expressed
Os.9677.2.S1_x_at	LOC_Os01g62670	.	.	.	.	.	.		.	.	.	.	6.21628		avr9/Cf-9 rapidly elicited protein, putative, expressed
Os.11195.1.S1_at	LOC_Os07g17330	.	.	.	.	.	.		.	.	.	.	5.38581		B12D protein, putative, expressed
Os.20602.2.S1_x_at	Os05g0521800	.	.	.	.	.	.		.	.	.	.	5.20402		BED finger domain containing protein
Os.14318.1.S1_at	LOC_Os08g42470	.	.	.	.	.	.		.	.	.	15.7518	21.764	bHLH family	BEE 1, putative, expressed
OsAffx.15125.1.S1_at	LOC_Os05g46370	.	.	.	.	.	.		.	.	.	8.04201	7.41223	bHLH family	bHelix-loop-helix transcription factor, putative, expressed
Os.51063.1.S1_at	LOC_Os09g28210	.	.	.	.	.	.		.	.	.	5.47436	.	bHLH family	bHelix-loop-helix transcription factor, putative, expressed
Os.28300.4.S1_x_at	LOC_Os03g22350	.	.	.	.	.	.		.	.	.	.	5.05011		Brix domain containing protein, putative, expressed
Os.55684.1.S1_at	LOC_Os01g55150	.	.	.	.	.	.		.	.	.	.	5.77529	bZIP family	bZIP transcription factor domain containing protein, expressed
Os.10654.1.S1_s_at	LOC_Os09g39770	.	.	.	.	.	.		.	.	.	.	5.18595		C2 domain containing protein, putative, expressed
Os.54979.1.S1_at	LOC_Os06g48720	.	.	.	.	.	.		.	.	.	.	5.62045		cadmium/zinc-transporting ATPase 4, putative, expressed
Os.15259.1.S2_at	LOC_Os09g24990	.	.	.	.	.	.		.	.	.	.	7.78934		CAF1 family ribonuclease containing protein, putative, expressed
Os.53968.1.S1_at	LOC_Os02g56310	.	0.182242	.	.	.	.		5.04535	.	.	.	.		calcium-dependent protein kinase isoform AK1, putative, expressed
Os.34808.1.S1_at	LOC_Os01g71240	.	.	.	.	.	.		.	.	.	.	8.10872		calcium-transporting ATPase, plasma membrane-type, putative, expressed
Os.50449.1.S1_at	LOC_Os03g10640	.	.	.	.	.	.		.	.	.	.	9.08789		calcium-transporting ATPase, plasma membrane-type, putative, expressed
Os.28514.1.S1_at	LOC_Os01g04280	.	.	.	.	.	.		6.11267	6.35952	8.39553	8.2639	9.18084		calmodulin binding protein, putative, expressed
Os.17887.1.S1_at	LOC_Os12g36910	.	.	.	.	.	.		.	.	5.04057	5.98138	9.40759		calmodulin binding protein, putative, expressed
Os.32340.1.S1_at	LOC_Os09g15680	.	.	.	.	.	.		5.01846	.	.	.	.		caltractin, putative
Os.12642.1.S1_at	LOC_Os08g42750	.	0.174238	.	0.138445	0.0726614	0.0829766		.	.	.	9.35764	20.801		CAMK_CAMK_like.37 - CAMK includes calcium/calmodulin depedent protein kinases, expressed
Os.18351.1.S1_at	LOC_Os09g29170	.	.	.	.	.	.		.	.	.	.	6.50368		CAMK_CAMK_like.38 - CAMK includes calcium/calmodulin depedent protein kinases, expressed
Os.20276.1.S1_at	LOC_Os01g07570	.	.	.	.	.	.		.	.	.	.	7.66754		carboxyl-terminal proteinase, putative, expressed
Os.22058.1.S1_at	LOC_Os10g39680	.	.	.	.	.	.		.	.	.	6.72788	7.63978		CHIT14 - Chitinase family protein precursor, expressed
Os.7688.2.S1_x_at	LOC_Os10g31040	.	.	.	.	.	.		.	.	.	.	5.31595		Citrate transporter protein, putative, expressed
Os.15633.1.S1_at	LOC_Os10g35460	.	0.180597	.	.	.	.		5.76527	.	5.5854	8.68111	9.38181		COBRA, putative, expressed
OsAffx.14412.1.S1_at	LOC_Os04g54310	.	.	.	.	.	.		9.61844	9.64086	9.6181	7.73879	9.89802		conserved hypothetical protein
OsAffx.29755.1.S1_s_at	LOC_Os07g12990	.	.	.	.	0.0138863	0.00360389		.	.	.	72.3651	201.248		conserved hypothetical protein
OsAffx.31701.1.S1_at	LOC_Os12g11360	.	0.181312	0.0981823	0.0790513	0.0502571	0.023703		.	.	.	.	6.58383		conserved hypothetical protein
Os.37644.1.S1_at	Os01g0373700	.	.	.	.	.	.		.	.	.	.	5.39857		Conserved hypothetical protein
Os.55079.1.S1_at	Os01g0373800	.	.	.	.	.	.		.	.	.	10.1315	21.9817		Conserved hypothetical protein
Os.33928.2.S1_at	Os01g0603200	.	.	.	.	.	.		7.0388	.	.	.	.		Conserved hypothetical protein
Os.29856.1.S1_at	Os01g0670500	.	.	.	.	.	.		.	.	.	.	5.11086		Conserved hypothetical protein
Os.2240.2.A1_at	Os02g0817400	.	.	.	.	.	.		.	.	.	.	8.10659		Conserved hypothetical protein
Os.15210.2.S1_x_at	LOC_Os04g53190	.	.	.	.	.	.		.	.	.	.	5.37204		CPuORF12 - conserved peptide uORF-containing transcript, expressed
Os.2884.1.S1_at	LOC_Os10g40550	.	.	.	.	.	.		.	.	.	.	5.76911		CPuORF23 - conserved peptide uORF-containing transcript, expressed
OsAffx.26665.1.S1_at	LOC_Os04g59360	.	.	.	.	.	.		.	.	.	.	10.0683		csAtPR5, putative
Os.15705.1.S1_x_at	LOC_Os05g43530	.	.	.	.	.	.		.	.	.	.	5.81379		CSLC7 - cellulose synthase-like family C, expressed
Os.12282.1.S1_a_at	LOC_Os11g08569	.	.	6.3335	5.05249	.	.		.	.	.	5.75224	.		cycloartenol synthase, putative, expressed
Os.11945.1.S1_at	LOC_Os08g29669	.	.	.	.	.	.		5.20351	.	.	.	.		cytochrome b5-like Heme/Steroid binding domain containing protein, expressed
Os.33102.1.S1_at	LOC_Os01g43740	.	.	.	.	.	.		.	.	.	.	11.4948		cytochrome P450 72A1, putative, expressed
Os.18933.1.S1_at	LOC_Os02g12680	.	.	.	0.129519	.	0.0449623		.	.	.	.	8.18837		cytochrome P450, putative, expressed
Os.52745.1.S1_at	LOC_Os02g44654	.	.	.	.	.	.		.	.	.	.	9.77316		cytochrome P450, putative, expressed
Os.8021.1.S1_x_at	LOC_Os04g47250	.	.	.	.	.	.		.	.	.	.	7.06421		cytochrome P450, putative, expressed
Os.9427.1.S1_at	LOC_Os10g05020	.	.	.	.	.	.		.	.	.	.	7.38574		cytochrome P450, putative, expressed
OsAffx.7246.1.S1_x_at	LOC_Os11g29290	.	.	.	.	.	.		.	.	.	.	6.92951		cytochrome P450, putative, expressed
OsAffx.19825.1.S1_x_at	LOC_Os12g25660	.	.	.	.	.	0.172361		.	.	.	.	25.8827		cytochrome P450, putative, expressed
Os.2289.1.S1_at	LOC_Os12g39310	.	.	.	.	.	.		.	.	.	.	14.7475		cytochrome P450, putative, expressed
OsAffx.17267.1.S1_at	LOC_Os08g31280	.	.	.	.	.	.		.	.	.	.	5.1839		DC1, putative, expressed
Os.6812.1.S1_at	LOC_Os10g21670	.	.	.	.	.	.		.	.	.	5.03023	8.03883		dehydration stress-induced protein, putative, expressed
Os.57527.1.S1_at	LOC_Os04g48350	.	.	.	.	.	.		33.1872	12.9782	7.27499	8.36358	.	AP2/EREBP family	dehydration-responsive element-binding protein, putative, expressed
Os.8039.1.S1_at	LOC_Os03g46640	.	.	.	.	.	.		.	.	.	.	5.43078		deoxyuridine 5-triphosphate nucleotidohydrolase, putative, expressed
Os.50297.1.S1_at	LOC_Os06g30710	0.164944	0.143274	0.126364	0.124836	0.0852072	0.0657561		.	.	.	.	8.09621		DGCR14, putative, expressed
Os.4807.1.S1_at	LOC_Os04g54200	.	0.0970551	0.133148	.	0.153428	0.132414		.	5.65401	6.35883	6.49976	9.88878		diacylglycerol kinase, putative, expressed
OsAffx.25172.1.S1_at	LOC_Os03g20840	.	.	.	.	.	.		.	.	.	.	6.35753		disease resistance RPP13-like protein 1, putative, expressed
Os.30063.1.S1_at	LOC_Os05g45450	.	.	.	.	.	.		.	.	.	.	6.43047		DUF584 domain containing protein, putative, expressed
Os.38638.1.S1_at	LOC_Os06g04990	.	.	.	.	.	.		.	.	.	9.94872	7.05591		early nodulin 93 ENOD93 protein, putative, expressed
Os.9073.1.S1_at	LOC_Os01g57470	.	.	.	.	.	.		.	.	.	6.37664	.		EF hand family protein, putative, expressed
Os.9049.1.S1_at	LOC_Os03g55960	.	.	.	.	.	.		.	.	6.39831	6.20786	6.12794		EF hand family protein, putative, expressed
Os.53973.1.S1_at	LOC_Os02g50040	.	.	.	.	.	.		.	.	.	.	5.53692		endoglucanase, putative, expressed
Os.14934.2.S1_at	LOC_Os04g08740	.	.	.	.	.	.		.	.	9.13035	8.35553	10.3061	Orphans	ethylene receptor, putative, expressed
Os.53660.1.S1_at	LOC_Os02g43790	.	.	.	.	.	.		.	.	.	5.22649	.	AP2/EREBP family	ethylene-responsive transcription factor, putative, expressed
OsAffx.12799.1.S1_s_at	LOC_Os03g09170	.	.	.	.	.	.		5.05623	.	.	.	.	AP2/EREBP family	ethylene-responsive transcription factor, putative, expressed
Os.2368.1.S1_at	LOC_Os03g60720	.	.	.	.	.	.		.	.	.	13.2969	13.675		expansin precursor, putative, expressed
Os.36177.1.S1_at	LOC_Os01g12250	.	.	.	.	.	.		.	.	.	7.68081	11.1619		expressed protein
Os.1723.1.S1_at	LOC_Os01g18220	.	.	.	.	.	.		.	.	.	.	7.70037		expressed protein
Os.45928.1.S1_at	LOC_Os01g32460	.	.	.	.	.	.		.	.	.	.	6.49641		expressed protein
OsAffx.23593.1.S1_s_at	LOC_Os01g40070	.	.	.	.	.	.		5.3185	.	.	.	5.14978		expressed protein
Os.12043.1.S1_at	LOC_Os01g44120	.	0.155915	.	.	.	.		6.1482	.	.	.	.		expressed protein
Os.37905.1.S1_at	LOC_Os01g45720	.	.	.	.	.	.		.	.	.	.	13.798		expressed protein
OsAffx.23702.1.S1_s_at	LOC_Os01g47670	.	.	.	.	.	.		.	.	.	.	11.0859		expressed protein
Os.29043.1.S1_at	LOC_Os01g49750	.	.	.	.	.	.		.	.	.	.	6.29785		expressed protein
OsAffx.11619.1.S1_at	LOC_Os01g56080	.	.	.	.	.	.		.	.	.	.	7.88641		expressed protein
Os.9154.1.S1_at	LOC_Os01g56220	.	0.185641	.	.	.	.		9.02871	.	.	.	.		expressed protein
Os.28176.2.S1_x_at	LOC_Os01g61680	.	.	.	.	.	.		.	.	.	.	5.18399		expressed protein
Os.50939.1.S1_at	LOC_Os01g67870	.	.	.	.	.	.		.	.	.	.	7.1631		expressed protein
Os.6723.1.S1_at	LOC_Os02g33330	6.69658	.	.	.	.	.		.	.	.	.	5.15991		expressed protein
Os.17728.1.S1_at	LOC_Os02g35860	.	.	.	.	.	.		.	.	.	.	6.48013		expressed protein
Os.50943.1.S1_at	LOC_Os02g51164	.	.	.	.	.	.		.	.	.	.	5.04175		expressed protein
Os.6591.1.S1_at	LOC_Os02g55500	.	.	.	.	.	.		.	.	.	.	5.35374		expressed protein
Os.40059.1.S1_at	LOC_Os02g58470	.	.	.	.	.	.		.	.	.	.	7.14997		expressed protein
Os.38395.1.S1_at	LOC_Os03g03050	.	.	.	.	.	.		.	.	.	.	9.50743		expressed protein
Os.53023.1.S1_at	LOC_Os03g19540	.	.	.	.	.	.		.	.	.	.	5.99786		expressed protein
Os.38196.1.A1_at	LOC_Os03g45779	.	.	.	.	.	.		.	.	.	.	6.04544		expressed protein
Os.4980.1.S1_at	LOC_Os03g59300	.	.	.	.	.	.		.	.	.	19.4414	16.0873		expressed protein
Os.52542.1.S1_at	LOC_Os03g60520	.	.	.	.	.	.		.	.	.	.	5.09446		expressed protein
Os.28200.1.S1_x_at	LOC_Os03g61160	.	.	.	.	.	.		.	.	.	6.34388	10.1427		expressed protein
Os.27457.1.S1_at	LOC_Os04g02890	.	.	.	.	.	.		.	.	.	.	6.88451		expressed protein
Os.56212.1.S1_at	LOC_Os04g46950	.	.	.	.	.	.		.	.	.	.	9.00219		expressed protein
Os.51542.1.S1_at	LOC_Os04g48220	.	.	.	.	.	.		.	.	.	.	5.14594		expressed protein
Os.34882.1.S1_at	LOC_Os04g58100	.	.	.	.	.	.		.	.	.	.	5.07387		expressed protein
Os.7770.1.S1_at	LOC_Os05g05030	.	.	.	.	.	.		.	.	.	6.06281	8.47109		expressed protein
Os.50180.1.S1_at	LOC_Os05g05100	.	.	.	.	.	.		.	.	.	.	7.49468		expressed protein
Os.51345.1.S1_at	LOC_Os05g08860	.	0.151341	.	.	.	.		11.795	.	.	.	.		expressed protein
Os.6152.1.S1_at	LOC_Os05g08900	.	.	.	.	.	.		10.0758	.	.	.	.		expressed protein
Os.55404.1.S1_at	LOC_Os05g33580	.	0.182423	.	.	.	.		7.29197	.	.	.	.		expressed protein
OsAffx.14942.2.S1_at	LOC_Os05g33620	.	.	.	.	.	.		.	.	.	.	5.30143		expressed protein
Os.54955.1.S1_at	LOC_Os05g44190	.	.	.	.	.	.		.	.	.	.	6.42128		expressed protein
Os.6662.1.S1_at	LOC_Os05g44900	.	.	.	.	.	.		5.56707	.	.	.	.		expressed protein
Os.55247.1.S1_at	LOC_Os05g50100	.	.	.	.	.	.		.	.	.	.	5.94075		expressed protein
Os.17677.1.S1_at	LOC_Os06g03810	.	0.137214	.	.	.	.		9.87279	.	.	.	.		expressed protein
Os.55713.1.S1_at	LOC_Os06g12129	.	0.167257	0.096424	0.0479996	0.0274438	0.012522		.	.	.	6.01662	7.99427		expressed protein
Os.51578.1.S1_x_at	LOC_Os06g37020	.	.	.	.	.	.		.	.	.	.	5.98499		expressed protein
Os.49927.1.S1_at	LOC_Os06g38680	.	.	.	.	.	.		.	.	.	.	5.34893		expressed protein
Os.12580.1.A1_at	LOC_Os06g43980	.	.	.	.	.	.		.	.	.	.	5.29791		expressed protein
Os.30866.1.S1_at	LOC_Os07g02460	.	.	.	.	.	.		.	.	.	.	6.20155		expressed protein
Os.50467.1.S1_at	LOC_Os07g48620	.	.	.	.	.	.		.	.	.	.	5.87054		expressed protein
Os.8846.1.S1_at	LOC_Os09g22510	.	.	.	.	.	.		.	.	.	.	5.09531		expressed protein
Os.17536.1.S1_at	LOC_Os09g26670	.	.	.	.	.	.		.	.	.	.	5.48847		expressed protein
Os.54056.1.S1_at	LOC_Os09g29160	.	.	.	.	.	.		.	.	.	.	7.53459		expressed protein
Os.52093.1.S1_at	LOC_Os09g31446	.	.	.	.	.	.		.	.	.	.	6.4928		expressed protein
Os.46840.1.S1_at	LOC_Os10g34700	.	.	.	.	.	.		.	.	.	.	5.33686		expressed protein
Os.55743.1.S1_at	LOC_Os11g05950	.	.	.	.	.	.		.	.	.	15.175	30.7359		expressed protein
Os.6129.1.S1_at	LOC_Os11g43990	.	.	.	.	.	.		.	.	.	.	5.6777		expressed protein
OsAffx.27508.7.S1_s_at	LOC_Os11g44380	.	.	.	.	.	.		.	.	6.41875	7.6922	9.68423		expressed protein
OsAffx.31655.2.S1_s_at	LOC_Os12g08850	.	.	.	.	.	.		.	.	.	.	5.02824		expressed protein
Os.51323.1.S1_at	LOC_Os12g14540	.	0.0708676	.	.	.	0.0471323		.	.	.	.	15.0357		expressed protein
Os.50549.1.S1_at	LOC_Os12g23460	.	.	.	.	.	0.154331		.	.	.	.	10.2295		expressed protein
Os.50198.1.S1_at	LOC_Os12g40180	.	.	.	.	.	.		10.8048	.	.	.	.		expressed protein
Os.55384.1.S1_s_at	LOC_Os12g41550	.	.	.	.	.	.		.	.	.	.	5.35076		expressed protein
Os.34139.1.S1_at	LOC_Os08g04630	.	.	.	.	.	.		.	.	.	.	6.42193		external NADH-ubiquinone oxidoreductase 1, mitochondrial precursor, putative, expressed
Os.14430.1.S1_at	LOC_Os02g20540	.	.	.	.	.	.		.	.	.	8.06	.		fasciclin domain containing protein, expressed
Os.27550.1.S1_at	LOC_Os07g06680	.	.	.	.	.	.		.	.	.	.	6.86774		fasciclin domain containing protein, expressed
OsAffx.6254.1.S1_at	LOC_Os09g12560	.	.	.	.	.	.		.	.	5.39849	.	.		ferrochelatase-2, chloroplast precursor, putative, expressed
Os.32022.1.S1_at	LOC_Os07g37620	.	.	.	.	.	.		.	.	.	.	5.30457		fiber expressed protein, putative, expressed
Os.39583.1.A1_at	LOC_Os10g39140	.	0.066231	.	.	.	.		11.2247	.	6.59646	6.70537	6.99264		flavonol synthase/flavanone 3-hydroxylase, putative, expressed
Os.10533.1.S1_at	LOC_Os01g11710	.	.	.	.	.	.		.	.	.	.	5.512		GDSL-like lipase/acylhydrolase, putative, expressed
Os.8666.1.S1_at	LOC_Os02g57110	.	.	.	.	.	.		.	.	.	25.2736	13.6056		GDSL-like lipase/acylhydrolase, putative, expressed
Os.56325.1.S1_at	LOC_Os03g64170	.	.	.	.	.	.		.	.	.	7.43989	9.4531		GDSL-like lipase/acylhydrolase, putative, expressed
Os.50483.1.S1_at	LOC_Os04g42860	.	.	.	.	.	.		.	.	.	15.4127	11.501		GDSL-like lipase/acylhydrolase, putative, expressed
Os.18450.1.S1_s_at	LOC_Os05g34700	.	.	.	.	.	.		.	.	.	15.8122	16.188		GDSL-like lipase/acylhydrolase, putative, expressed
Os.20237.1.S1_at	LOC_Os09g04710	.	.	.	.	.	.		.	.	.	.	8.70321		GDSL-like lipase/acylhydrolase, putative, expressed
Os.33885.1.S1_at	LOC_Os01g06220	.	.	.	.	.	.		.	.	.	.	19.3793		gibberellin receptor GID1L2, putative, expressed
Os.6776.1.S1_at	LOC_Os07g35480	.	.	.	.	.	0.154298		.	.	.	5.34151	13.1184		glucan endo-1,3-beta-glucosidase precursor, putative, expressed
Os.7086.1.S1_at	LOC_Os07g35520	.	.	.	.	.	.		.	.	.	.	9.89569		glucan endo-1,3-beta-glucosidase precursor, putative, expressed
Os.40662.1.S1_at	LOC_Os01g27340	.	.	.	.	.	.		.	.	.	.	5.93791		glutathione S-transferase, putative, expressed
Os.14372.1.S1_at	LOC_Os03g04220	.	.	.	.	.	.		.	.	.	14.5674	9.64657		glutathione S-transferase, putative, expressed
Os.28042.1.S1_a_at	LOC_Os04g35560	.	.	.	.	.	.		.	.	.	.	5.63466		glutathione S-transferase, putative, expressed
Os.18429.1.S1_x_at	LOC_Os01g63580	.	.	.	.	.	.		.	.	.	.	5.44046		glycerol-3-phosphate acyltransferase, putative, expressed
Os.35559.1.S1_at	LOC_Os05g41590	.	.	.	.	.	.		5.12489	.	.	.	.		glycerol-3-phosphate dehydrogenase, putative, expressed
OsAffx.27816.1.S1_at	LOC_Os06g25010	.	.	.	.	.	.		.	.	.	.	8.26127		glycosyl hydrolase, putative, expressed
Os.7566.1.S1_at	LOC_Os04g53950	.	.	.	.	.	.		.	.	.	.	8.29168		glycosyl hydrolases family 16 protein, protein, expressed
Os.18421.1.S1_a_at	LOC_Os03g01800	.	.	.	.	.	.		.	.	.	.	9.31752		glycosyl hydrolases family 16, putative, expressed
Os.27205.1.S1_at	LOC_Os06g48180	.	.	.	.	.	.		.	.	.	.	6.53386		glycosyl hydrolases family 16, putative, expressed
Os.5844.1.S1_at	LOC_Os09g30280	.	.	.	.	.	.		.	.	.	.	5.27228		glycosyl transferase 8 domain containing protein, putative, expressed
Os.17598.1.S1_at	LOC_Os02g38140	.	.	.	.	.	.		.	.	.	.	7.13183		glycosyl transferase family 17 protein, putative, expressed
Os.3318.1.S1_at	LOC_Os03g37010	.	.	.	.	.	.		.	.	.	.	5.36444		glycosyltransferase, putative, expressed
Os.17563.3.A1_at	LOC_Os02g17920	.	.	.	.	.	.		.	.	.	.	5.02899		glyoxalase family protein, putative, expressed
Os.56789.1.S1_at	LOC_Os02g08330	.	.	.	.	.	0.0391088		.	.	.	.	19.1536		gp176, putative, expressed
Os.12856.2.S1_at	LOC_Os05g46240	.	.	.	.	.	.		.	.	.	.	5.04449		green ripe-like, putative, expressed
Os.22796.1.S1_at	LOC_Os03g47140	.	.	.	.	.	.		.	.	.	.	5.78775	GRF family	growth regulating factor protein, putative, expressed
Os.52742.1.S1_at	LOC_Os05g11010	.	.	.	.	.	.		.	.	.	.	5.32091		harpin-induced protein 1 domain containing protein, expressed
OsAffx.24613.1.S1_at	LOC_Os02g37320	.	.	.	.	.	.		.	.	.	.	5.20211		heavy metal associated domain containing protein, expressed
Os.50489.1.S1_at	LOC_Os01g67480	.	.	.	.	.	.		.	.	.	6.60743	11.4907		helix-loop-helix DNA-binding domain containing protein, expressed
Os.52592.1.S1_at	LOC_Os02g49480	.	.	.	.	.	.		.	.	.	.	7.44097	bHLH family	helix-loop-helix DNA-binding domain containing protein, expressed
Os.51109.1.S1_at	LOC_Os02g46560	.	.	.	.	.	.		.	.	.	.	6.33961	bHLH family	helix-loop-helix DNA-binding protein, putative, expressed
Os.10246.2.S1_at	LOC_Os05g36280	.	.	.	.	.	.		.	.	.	8.00084	.		histone H3, putative, expressed
Os.48724.1.S1_at	LOC_Os08g31030	.	.	.	.	.	.		.	.	.	.	5.48178		HOTHEAD precursor, putative, expressed
Os.9782.1.S1_at	LOC_Os09g19930	.	.	.	.	.	.		.	.	.	6.71318	6.53567		HOTHEAD precursor, putative, expressed
Os.53114.1.S1_at	LOC_Os07g48610	.	.	.	.	.	.		.	.	.	.	6.74609		hydrolase, alpha/beta fold family domain containing protein, expressed
OsAffx.3113.1.S1_s_at	LOC_Os03g02514	.	.	.	.	.	.		.	.	.	.	6.48793		hydrolase, alpha/beta fold family protein, putative, expressed
Os.27969.1.S1_at	LOC_Os06g14420	.	.	.	.	.	.		5.05737	.	.	.	.		hydrolase, NUDIX family, domain containing protein, expressed
OsAffx.11783.1.S1_x_at	LOC_Os01g67910	.	.	.	.	.	.		.	.	.	.	5.05755		hypothetical protein
Os.11315.1.S1_at	LOC_Os02g37250	.	.	.	.	.	.		.	.	.	6.10213	.		hypothetical protein
OsAffx.25191.1.S1_at	LOC_Os03g22500	.	.	.	.	.	.		.	.	.	.	5.10967		hypothetical protein
OsAffx.4075.1.S1_at	LOC_Os04g43450	.	.	.	.	.	.		.	.	.	.	5.34206		hypothetical protein
Os.10862.1.S1_at	LOC_Os06g05410	.	.	.	.	.	.		.	.	.	.	11.0537		hypothetical protein
Os.45878.1.S1_at	Os01g0315700	.	.	.	.	.	.		.	.	.	10.7668	16.8087		Hypothetical protein
Os.48756.1.A1_at	Os01g0614400	.	.	.	.	.	.		.	.	.	.	5.84366		Hypothetical protein
Os.16904.1.S1_at	Os02g0139900	.	.	.	.	.	.		.	.	5.71305	5.67874	5.54561		Hypothetical protein
Os.20501.1.S1_at	LOC_Os07g47670	.	.	.	.	.	.		.	.	.	.	5.024		hypoxia-responsive family protein, putative, expressed
Os.45905.1.S1_at	LOC_Os01g68970	.	.	.	.	.	.		.	.	.	.	5.77702		HYS1, putative, expressed
Os.48266.1.A1_at	LOC_Os02g27470	.	.	.	.	.	.		.	.	.	.	6.04846		importin-7, putative, expressed
OsAffx.17422.1.S1_at	LOC_Os08g39590	.	.	.	.	.	.		.	.	.	6.12137	5.05997		inactive receptor kinase At2g26730 precursor, putative, expressed
Os.28875.2.A1_x_at	LOC_Os04g12950	.	.	.	.	.	.		.	.	.	.	8.64362		indole-3-acetate beta-glucosyltransferase, putative
Os.56356.1.S1_at	LOC_Os11g32100	.	.	.	.	.	.		.	.	.	18.9302	21.2459	bHLH family	inducer of CBF expression 1, putative, expressed
Os.20910.1.S1_at	LOC_Os02g32370	.	.	.	.	.	.		.	.	.	.	5.04533		inositol hexaphosphate kinase, putative, expressed
Os.57041.1.S1_at	LOC_Os12g18560	.	.	.	0.0230033	0.0294858	0.0106734		.	.	29.3431	58.8959	98.8656		invertase/pectin methylesterase inhibitor family protein, putative, expressed
Os.6863.1.S1_at	LOC_Os12g14440	.	.	0.0530489	.	.	.		.	.	.	.	12.5193		Jacalin-like lectin domain containing protein, putative, expressed
Os.52203.1.S1_at	LOC_Os12g36100	.	.	.	.	.	.		.	.	.	.	5.96149		kinesin-4, putative, expressed
Os.34142.1.S1_at	LOC_Os01g07360	.	.	.	.	.	.		.	.	.	.	5.97064		KIP1, putative, expressed
OsAffx.6094.1.S1_x_at	LOC_Os08g40270	.	.	.	.	.	.		.	.	.	.	5.77595		lectin-like protein kinase, putative
Os.55056.1.A1_at	LOC_Os02g48200	.	.	.	.	.	.		.	.	.	5.10098	11.5526		lectin-like protein kinase, putative, expressed
Os.11604.1.S1_at	LOC_Os10g42190	.	.	.	.	.	.		.	.	.	.	6.44731		leucine rich repeat containing protein, expressed
Os.43892.1.S1_at	LOC_Os03g09070	.	.	.	.	.	.		.	.	.	5.1649	5.29323		leucine rich repeat domain containing protein, putative, expressed
Os.14415.1.S1_a_at	LOC_Os03g49380	.	.	.	.	.	.		.	.	.	.	5.93824		lipoxygenase, putative, expressed
Os.7771.1.S1_at	LOC_Os06g43600	.	.	.	.	.	.		.	.	.	6.48942	.		LTPL129 - Protease inhibitor/seed storage/LTP family protein precursor, expressed
Os.26482.1.S1_at	LOC_Os10g40420	.	.	.	.	.	0.135029		.	.	.	13.8115	24.6661		LTPL138 - Protease inhibitor/seed storage/LTP family protein precursor, expressed
Os.18388.1.S1_at	LOC_Os01g49640	.	.	.	.	.	.		.	.	.	5.14736	.		LTPL149 - Protease inhibitor/seed storage/LTP family protein precursor, expressed
Os.7317.2.S1_at	LOC_Os01g68589	.	.	.	.	.	.		.	.	.	5.89057	.		LTPL39 - Protease inhibitor/seed storage/LTP family protein precursor, expressed
Os.13246.1.S1_at	LOC_Os01g59870	.	.	.	.	.	.		.	.	.	22.6308	13.1299		LTPL65 - Protease inhibitor/seed storage/LTP family protein precursor, expressed
Os.7625.1.A1_s_at	LOC_Os06g51360	.	.	.	.	.	.		.	.	.	.	5.29195		lysM domain containing protein, putative, expressed
Os.48072.1.S1_at	LOC_Os02g55410	.	.	.	.	.	.		.	.	.	5.39525	.		MCM5 - Putative minichromosome maintenance MCM complex subunit 5, expressed
Os.21896.1.S1_at	LOC_Os10g33720	.	.	.	.	.	.		.	.	.	.	5.99115		methyltransferase, putative, expressed
OsAffx.2594.1.S1_at	LOC_Os02g13300	.	.	.	.	.	.		.	.	.	.	5.06424		mitochondrial carrier protein, putative, expressed
Os.25167.1.S1_a_at	LOC_Os10g25674	.	.	.	.	.	.		.	.	.	6.35551	9.02544		mps one binder kinase activator-like 1A, putative, expressed
OsAffx.21972.1.S1_at	LOC_Os01g19330	.	.	.	.	.	.		5.43649	.	.	.	.	MYB family	MYB family transcription factor, putative, expressed
Os.1229.2.S1_at	LOC_Os01g13740	.	.	.	.	.	.		.	.	.	.	5.32796		myb-like DNA-binding domain containing protein, expressed
Os.3389.2.S1_at	LOC_Os12g03150	.	.	.	.	.	.		.	.	.	.	5.39841	MYB family	myb-like DNA-binding domain containing protein, putative, expressed
Os.14198.1.S1_at	LOC_Os01g61760	.	.	.	.	.	.		.	.	.	.	5.03923		myosin heavy chain-related, putative, expressed
Os.56930.1.S1_at	LOC_Os03g17230	.	.	.	.	.	.		.	.	.	.	5.65167		NAD dependent epimerase/dehydratase family domain containing protein, expressed
Os.17665.2.S1_at	LOC_Os06g14190	.	.	.	.	.	.		.	.	.	.	7.934		NF-X1-type zinc finger protein, putative, expressed
Os.54416.1.S1_at	LOC_Os02g41450	.	.	.	.	.	.		.	.	.	5.55337	9.25134	NAC family	no apical meristem protein, putative
Os.32252.1.S1_at	LOC_Os01g48446	.	.	.	.	.	.		7.67813	.	.	.	.		no apical meristem protein, putative, expressed
Os.7235.1.S1_at	LOC_Os03g21030	.	.	.	.	.	.		.	.	.	.	5.15872	NAC family	no apical meristem protein, putative, expressed
OsAffx.31559.1.S1_at	LOC_Os12g03050	.	.	.	.	.	.		.	.	.	.	5.06072	NAC family	no apical meristem protein, putative, expressed
OsAffx.30675.1.S1_s_at	9638.m03072	.	.	.	.	.	.		.	.	.	.	6.74387		no hits found
Os.51593.1.S1_at	AK063131	.	.	.	.	.	.		.	.	.	.	6.15591		no hits found
Os.54408.1.S1_at	AK105100	.	.	.	.	.	.		.	.	.	11.8227	.		no hits found
Os.55766.1.S1_at	AK108764	.	.	.	.	.	.		.	.	.	.	9.38603		no hits found
Os.30054.1.S1_at	AK109381	.	.	.	.	.	.		.	.	.	.	5.39579		no hits found
Os.15823.1.A1_at	BI305367	.	0.186104	0.115565	0.0808928	0.0647643	0.0424638		.	.	6.87996	8.14155	12.73		no hits found
Os.18989.1.S1_at	BM419393	.	.	.	.	0.151868	0.02328		.	.	.	.	13.1312		no hits found
Os.22777.1.S1_at	CA754470	.	.	.	.	.	.		.	.	.	.	6.18814		no hits found
Os.26459.1.A1_s_at	CR292084	.	.	.	.	.	.		.	.	.	5.52471	.		no hits found
OsAffx.32292.1.A1_at	LOC_Os12g34110	.	.	.	.	.	.		.	.	5.01165	5.74618	6.25498		no hits found
OsAffx.27566.1.S1_at	NM_001063689	.	.	.	.	.	.		.	.	.	.	6.18738		no hits found
Os.27705.3.S1_at	NM_187735	.	.	.	.	.	.		.	.	.	.	5.35202		no hits found
OsAffx.794.1.S1_at	NM_192698	.	.	.	.	.	.		.	.	.	.	5.38751		no hits found
Os.27004.1.A1_at	Os02g0435900	.	.	.	.	.	.		.	.	.	.	10.4933		no hits found
OsAffx.21010.1.S1_s_at	XM_354019	.	.	.	.	.	.		.	.	.	.	5.51894		no hits found
OsAffx.20913.1.A1_at	XM_354288	.	.	.	.	.	.		.	.	.	.	5.23626		no hits found
Os.49506.1.S1_at	LOC_Os07g09010	.	.	.	.	.	.		.	.	.	.	6.21661		nodulin, putative, expressed
Os.13087.1.S1_at	LOC_Os01g55500	.	.	.	.	.	.		.	.	.	.	7.06369		nucleobase-ascorbate transporter, putative, expressed
Os.8593.1.S1_at	LOC_Os04g53930	.	.	.	.	.	.		.	.	.	.	5.48532		organic cation transporter protein, putative, expressed
Os.9385.1.S1_at	LOC_Os02g57060	.	.	.	.	.	.		.	.	.	11.9512	.		OsCttP2 - Putative C-terminal processing peptidase homologue, expressed
Os.2599.1.S1_at	LOC_Os10g35920	.	.	.	.	.	.		.	.	.	.	5.17744		OsFBX389 - F-box domain containing protein, expressed
Os.26512.1.S1_at	LOC_Os03g58350	.	.	.	.	.	.		.	.	.	.	18.1832	AUX/IAA family	OsIAA14 - Auxin-responsive Aux/IAA gene family member, expressed
Os.48102.1.A1_s_at	LOC_Os03g02530	.	.	.	.	.	.		.	.	.	.	5.5963		OsRhmbd7 - Putative Rhomboid homologue, expressed
Os.57142.1.S1_at	LOC_Os06g45970	5.71486	.	.	.	.	.		5.19687	.	.	.	.		OsSAUR26 - Auxin-responsive SAUR gene family member, expressed
OsAffx.12439.1.S1_at	LOC_Os02g41500	.	.	.	.	.	.		.	.	.	.	5.55671		OsWAK13 - OsWAK receptor-like protein kinase, expressed
Os.29979.1.S1_at	LOC_Os01g09100	.	.	.	.	.	.		.	.	.	6.77751	8.98762	WRKY family	OsWRKY10 - Superfamily of TFs having WRKY and zinc finger domains, expressed
Os.29987.2.S1_at	LOC_Os05g50610	.	.	.	.	.	.		.	.	.	.	10.02	WRKY	OsWRKY8v2 - Superfamily of TFs having WRKY and zinc finger domains
Os.11816.1.S1_at	LOC_Os04g37490	.	.	.	.	.	.		.	.	.	.	5.20649		oxidoreductase, aldo/keto reductase family protein, putative, expressed
OsAffx.3252.1.S1_at	LOC_Os03g16220	.	.	.	.	.	.		.	.	.	.	5.36107		oxidoreductase, short chain dehydrogenase/reductase family domain containing protein, expressed
Os.16157.1.S1_at	LOC_Os03g62590	.	.	.	.	.	.		.	.	.	.	5.50526		oxidoreductase, short chain dehydrogenase/reductase family domain containing protein, expressed
Os.15918.1.S1_x_at	LOC_Os03g63060	.	.	.	.	.	.		.	.	.	.	7.094		P21-Rho-binding domain containing protein, putative, expressed
Os.6150.1.S1_s_at	LOC_Os03g29240	.	.	.	.	.	.		.	.	.	.	5.83954		PDI, putative, expressed
Os.52445.1.S1_at	LOC_Os04g46740	.	.	.	.	.	.		.	.	.	17.5352	22.5508		pectinesterase, putative, expressed
Os.49158.1.S1_at	LOC_Os04g01990	.	.	.	.	.	.		.	.	.	.	11.6916		pentatricopeptide domain containing protein, putative, expressed
Os.51992.1.S1_at	LOC_Os12g15460	.	.	.	.	.	.		.	.	.	.	7.16552		pentatricopeptide, putative, expressed
Os.11558.1.S1_at	LOC_Os01g16450	.	.	.	.	.	.		.	.	.	5.34872	.		peroxidase precursor, putative, expressed
Os.49540.1.A1_x_at	LOC_Os01g57730	.	.	.	.	.	.		.	.	.	.	5.1744		peroxidase precursor, putative, expressed
Os.7832.1.S1_at	LOC_Os03g02920	.	.	.	.	.	.		.	.	.	.	5.65956		peroxidase precursor, putative, expressed
Os.264.1.S1_at	LOC_Os04g59260	.	.	.	.	.	.		.	.	.	.	7.72607		peroxidase precursor, putative, expressed
Os.4844.1.S1_at	LOC_Os05g06970	.	.	.	.	.	.		.	.	.	.	5.05191		peroxidase precursor, putative, expressed
Os.11547.1.S1_s_at	LOC_Os06g48030	.	.	.	.	.	.		.	.	.	5.33045	6.40461		peroxidase precursor, putative, expressed
Os.11770.1.S1_at	LOC_Os07g48040	.	.	.	.	.	.		.	.	.	.	5.03655		peroxidase precursor, putative, expressed
Os.2427.1.S1_at	LOC_Os11g10460	.	.	.	.	.	0.199297		.	.	.	11.8066	17.6347		peroxidase precursor, putative, expressed
Os.50466.1.S1_at	LOC_Os02g41630	.	6.19114	.	.	.	.		.	.	.	5.74984	6.45519		phenylalanine ammonia-lyase, putative, expressed
Os.23183.1.S1_at	LOC_Os09g28160	.	.	.	.	.	.		.	.	.	.	5.25449		phosphate carrier protein, mitochondrial precursor, putative, expressed
Os.8957.1.S1_a_at	LOC_Os01g63060	.	.	.	.	.	.		.	.	.	.	6.49142		phosphatidic acid phosphatase-related, putative, expressed
Os.15937.1.S1_at	LOC_Os01g13360	.	.	.	.	.	.		.	.	.	.	11.5166		phosphatidylinositol 3- and 4-kinase family protein, putative, expressed
Os.22631.1.S1_a_at	LOC_Os07g42960	.	.	.	.	.	.		.	.	.	.	7.38761		phospho-2-dehydro-3-deoxyheptonate aldolase, chloroplast precursor, putative, expressed
Os.50104.1.S1_at	LOC_Os06g40180	.	.	.	.	.	.		.	.	.	5.45863	6.02546		phospholipase D, putative, expressed
Os.53322.1.S1_at	LOC_Os09g31120	.	.	.	.	.	.		.	.	.	.	5.24661		pirin, putative, expressed
Os.40424.1.S1_at	LOC_Os01g54340	.	.	.	.	.	.		.	.	.	5.44278	.		plant-specific domain TIGR01615 family protein, expressed
Os.27232.1.S1_at	LOC_Os01g68650	.	.	.	.	.	.		.	.	.	5.37476	7.09625		plant-specific domain TIGR01615 family protein, expressed
Os.52629.1.S1_at	LOC_Os03g59280	.	.	.	.	.	.		.	.	.	5.44581	8.50265		plastocyanin-like domain containing protein, putative
OsAffx.12569.1.S1_at	LOC_Os02g49850	.	.	.	.	.	.		.	.	.	.	5.54371		plastocyanin-like domain containing protein, putative, expressed
Os.4715.1.S1_at	LOC_Os03g50160	.	.	.	.	.	.		.	.	.	.	5.44535		plastocyanin-like domain containing protein, putative, expressed
Os.23207.1.S1_at	LOC_Os08g04340	.	.	.	.	0.150174	0.117194		.	.	.	.	5.70582		plastocyanin-like domain containing protein, putative, expressed
Os.37571.1.S1_at	LOC_Os08g37660	.	0.154139	.	.	.	.		8.99841	.	.	6.06552	7.07934		plastocyanin-like domain containing protein, putative, expressed
Os.470.1.S1_s_at	LOC_Os01g42410	.	.	.	.	.	.		.	.	.	.	8.27253		pleiotropic drug resistance protein, putative, expressed
Os.8203.1.S1_at	LOC_Os10g05750	.	.	.	.	.	.		.	.	.	.	5.51149		POEI3 - Pollen Ole e I allergen and extensin family protein precursor, expressed
Os.45902.1.A1_at	LOC_Os04g25150	.	.	0.0545506	0.0730539	0.0444493	0.0388109		.	.	.	7.1458	7.35288		pollen allergen, putative, expressed
Os.27198.1.S1_at	LOC_Os02g15690	.	.	.	.	.	.		.	.	.	10.7218	.		polygalacturonase, putative, expressed
Os.23416.1.S1_at	LOC_Os07g39270	.	.	.	.	.	.		.	.	.	5.09341	5.63535		polyprenyl synthetase, putative, expressed
Os.55984.1.S1_at	LOC_Os05g46840	.	0.174604	.	.	.	.		.	.	.	7.04387	11.6364		proline-rich protein, putative, expressed
OsAffx.27658.1.S1_at	LOC_Os10g41580	.	.	.	.	.	.		.	.	.	.	6.712		protein binding protein, putative, expressed
Os.48817.1.A1_at	LOC_Os04g45730	.	.	.	.	.	.		.	.	.	5.04494	5.82768		protein kinase domain containing protein, expressed
Os.27110.1.A1_at	LOC_Os11g44560	.	.	.	.	.	.		.	.	.	.	5.22409		protein kinase domain containing protein, expressed
Os.10384.1.S1_at	LOC_Os03g10950	.	.	.	.	.	.		.	.	.	.	6.66618		protein phosphatase 2C, putative, expressed
Os.7326.1.S1_at	LOC_Os04g37660	.	.	.	.	.	.		.	.	.	.	5.17539		protein phosphotase protein, putative, expressed
Os.10032.1.S1_at	LOC_Os05g43820	.	.	.	.	.	.		.	.	.	5.58818	7.96921		ras-related protein, putative, expressed
OsAffx.11594.1.S1_at	LOC_Os01g53920	.	.	.	.	.	.		.	.	.	.	5.11385		receptor-like protein kinase 5 precursor, putative, expressed
Os.48915.1.S1_at	LOC_Os11g14380	.	.	.	.	.	.		.	.	.	6.20955	9.0762		resistance protein LR10, putative, expressed
Os.53137.1.S1_at	LOC_Os07g09300	.	.	.	.	0.168286	0.132507		.	.	.	18.5719	17.3324		retrotransposon protein, putative, unclassified
Os.9209.2.S1_at	LOC_Os08g20220	.	.	.	.	.	.		.	.	.	.	5.09783		retrotransposon protein, putative, unclassified
Os.53180.1.S1_at	LOC_Os08g40660	.	.	.	.	.	0.0836111		.	.	.	.	14.3768		retrotransposon protein, putative, unclassified
OsAffx.10099.1.S1_at	LOC_Os09g33610	.	.	.	.	.	.		.	.	.	.	6.78838		retrotransposon protein, putative, unclassified
Os.27140.2.S2_at	LOC_Os08g43110	.	.	.	.	.	.		.	.	.	7.28934	.		retrotransposon protein, putative, unclassified, expressed
Os.50616.1.S2_at	LOC_Os09g15250	.	.	0.1462	0.0819505	0.0635998	0.0401231		.	.	.	.	6.9104		retrotransposon protein, putative, unclassified, expressed
Os.56145.1.S1_at	LOC_Os12g13890	.	.	.	.	.	0.195707		.	.	.	.	11.908		retrotransposon protein, putative, unclassified, expressed
Os.7339.1.S1_at	LOC_Os10g31850	.	.	.	.	.	.		.	.	.	.	5.1201		RING finger and CHY zinc finger domain-containing protein 1, putative, expressed
Os.9386.1.S1_at	LOC_Os02g12850	.	.	.	.	.	.		.	.	.	.	5.17269		RNA recognition motif containing protein, expressed
Os.49519.1.S1_at	LOC_Os03g46770	.	.	.	.	.	.		.	.	.	14.9832	13.8524		RNA recognition motif containing protein, expressed
Os.46902.1.S1_at	LOC_Os12g43600	.	.	.	.	.	.		.	.	.	.	6.47349		RNA recognition motif containing protein, expressed
Os.37570.1.S1_at	LOC_Os04g59340	.	.	.	.	.	.		.	.	.	.	5.41318		RNA-binding region RNP-1, putative, expressed
Os.7862.1.S1_at	LOC_Os03g13840	.	.	.	.	.	.		.	.	.	5.08828	6.5945		senescence-associated protein, putative, expressed
Os.11666.1.S1_at	LOC_Os09g36200	.	.	.	.	.	.		.	.	.	.	7.76632		senescence-inducible chloroplast stay-green protein 1, putative, expressed
OsAffx.27357.1.S1_at	LOC_Os05g47770	.	.	.	.	.	.		.	.	.	.	7.65119		serine/threonine-protein kinase At1g18390 precursor, putative, expressed
Os.20532.1.S1_at	LOC_Os04g54002	.	.	.	.	.	.		.	.	.	.	6.36177		serine/threonine-protein kinase receptor precursor, putative, expressed
OsAffx.12591.1.S1_at	LOC_Os02g51410	.	.	.	.	.	.		.	.	.	.	5.04869		shikimate kinase, putative, expressed
Os.26892.1.A1_at	LOC_Os03g30890	.	.	.	.	.	.		.	5.49192	10.9506	8.76631	10.1596		S-locus-like receptor protein kinase, putative, expressed
Os.15803.1.S1_at	LOC_Os02g49950	.	.	.	.	.	.		.	.	.	5.30673	6.12404		spotted leaf 11, putative, expressed
Os.49384.1.A1_at	LOC_Os02g53040	.	.	.	.	.	.		.	.	.	5.44756	.		STE_MEKK_ste11_MAP3K.11 - STE kinases include homologs to sterile 7, sterile 11 and sterile 20 from yeast, expressed
Os.15814.1.S1_at	LOC_Os03g15570	.	.	.	.	.	.		.	.	.	.	5.02006		STE_MEKK_ste11_MAP3K.12 - STE kinases include homologs to sterile 7, sterile 11 and sterile 20 from yeast, expressed
Os.57360.1.S1_at	LOC_Os10g29660	.	.	.	.	.	.		.	.	.	.	5.14731		TATA-binding protein, putative, expressed
OsAffx.13994.1.S1_at	LOC_Os04g27430	.	.	.	.	0.101808	0.106194		.	.	.	5.77861	6.11364		terpene synthase, putative
Os.57103.1.S1_at	LOC_Os02g02930	.	.	.	.	.	0.145682		.	.	.	.	5.40434		terpene synthase, putative, expressed
Os.56957.1.S1_at	LOC_Os08g34460	.	0.167894	.	.	.	.		7.27726	.	.	.	.		tetraspanin family protein, putative, expressed
Os.28139.1.S1_at	LOC_Os01g62260	.	.	.	.	.	.		.	.	.	.	10.0319		thaumatin, putative, expressed
Os.55721.1.S1_at	LOC_Os01g65950	.	.	.	.	.	.		.	.	.	5.14268	.		thioesterase family protein, putative, expressed
OsAffx.11366.1.S1_at	LOC_Os01g37832	.	.	.	.	.	.		.	.	.	.	5.47302		thioredoxin, putative, expressed
Os.26914.1.S1_at	LOC_Os07g35330	.	.	.	.	.	.		.	.	.	.	5.45824		TKL_IRAK_DUF26-lc.13 - DUF26 kinases have homology to DUF26 containing loci, expressed
Os.53328.1.S1_at	LOC_Os09g37180	.	.	.	.	.	.		.	.	.	.	5.23126		transferase family protein, putative, expressed
OsAffx.14697.1.S1_at	LOC_Os05g14820	.	.	.	.	.	.		.	.	.	.	24.2031		transmembrane amino acid transporter protein, putative, expressed
Os.52671.1.S1_at	LOC_Os07g31110	.	.	.	.	.	.		.	.	.	.	6.89396		transposon protein, putative, CACTA, En/Spm sub-class
OsAffx.30844.1.S1_at	LOC_Os11g06570	.	.	.	.	.	.		.	.	.	5.98291	.		transposon protein, putative, CACTA, En/Spm sub-class
OsAffx.1166.1.S1_at	LOC_Os01g72890	.	.	.	.	.	.		.	.	.	.	12.7357		transposon protein, putative, CACTA, En/Spm sub-class, expressed
Os.25411.1.A1_at	LOC_Os04g21860	.	.	.	.	.	.		.	.	.	.	10.0091		transposon protein, putative, Pong sub-class, expressed
Os.21893.3.A1_at	LOC_Os08g31980	.	.	.	.	.	.		.	.	.	.	7.28774		trehalose-6-phosphate synthase, putative, expressed
Os.12811.2.S1_at	LOC_Os06g46000	.	.	.	.	.	.		.	.	.	.	5.52859		tubulin/FtsZ domain containing protein, putative, expressed
Os.52616.1.A1_at	LOC_Os03g29410	.	.	.	.	.	.		.	.	.	.	9.22791		tyrosine protein kinase domain containing protein, putative, expressed
Os.4555.1.S1_at	LOC_Os04g52840	.	.	.	.	.	.		.	.	.	.	5.22151		tyrosine protein kinase domain containing protein, putative, expressed
Os.11385.1.S1_a_at	LOC_Os11g34270	.	0.184426	.	.	.	0.179893		.	.	.	.	5.10331		ubiquitin carboxyl-terminal hydrolase domain containing protein, expressed
Os.34904.1.S1_at	LOC_Os01g68950	.	.	.	.	.	.		.	.	.	.	5.79512		ubiquitin family domain containing protein, expressed
Os.2935.1.S1_at	LOC_Os10g39620	.	.	.	.	.	.		.	.	.	.	5.62111		ubiquitin family protein, putative, expressed
Os.2319.1.S2_at	LOC_Os09g32020	.	.	.	.	.	.		.	.	.	.	5.22014		ubiquitin fusion degradation protein, putative, expressed
Os.48216.1.S1_at	LOC_Os09g34250	.	.	.	.	.	.		.	.	.	.	9.76945		UDP-glucoronosyl and UDP-glucosyl transferase domain containing protein, expressed
Os.5016.1.S1_at	LOC_Os03g55070	.	.	.	.	.	.		.	.	.	.	5.07333		UDP-glucose 6-dehydrogenase, putative, expressed
Os.53946.1.S1_at	LOC_Os08g41440	.	.	.	.	.	.		5.69701	.	.	.	.		UDP-glucuronate 4-epimerase, putative, expressed
Os.34496.1.S1_at	LOC_Os03g61500	.	.	.	.	.	0.080435		.	.	.	.	6.09556		uncharacterized Cys-rich domain containing protein, putative
Os.27293.2.S1_at	LOC_Os07g36600	.	.	.	.	.	.		.	.	.	.	5.23356		universal stress protein domain containing protein, putative, expressed
Os.49611.1.S1_at	LOC_Os12g31860	.	.	.	.	.	.		.	.	.	.	5.43977		ureide permease, putative, expressed
OsAffx.12052.1.S1_at	LOC_Os02g15280	.	0.14251	.	.	.	.		5.52691	.	.	.	.		VQ domain containing protein, putative, expressed
Os.53074.1.S1_at	LOC_Os03g20330	.	.	.	.	.	.		.	.	.	5.44172	.		VQ domain containing protein, putative, expressed
Os.56080.1.S1_at	LOC_Os03g47280	.	0.135102	.	.	.	.		6.6624	5.96549	.	5.41283	.		VQ domain containing protein, putative, expressed
OsAffx.4996.1.S1_at	LOC_Os06g33970	.	0.17545	.	.	.	.		6.48015	.	.	6.38283	7.11081		VQ domain containing protein, putative, expressed
Os.8816.1.S1_at	LOC_Os02g40784	.	.	.	.	.	.		.	.	.	.	7.55677		WAX2, putative, expressed
Os.54467.1.S1_at	LOC_Os03g21710	.	.	.	.	.	.		.	.	.	.	11.9001	WRKY family	WRKY45 transcription factor, putative, expressed
Os.7129.1.S1_at	LOC_Os07g39510	.	.	.	.	.	.		.	.	.	.	5.16225		yippee zinc-binding protein, putative, expressed
Os.4695.1.S1_s_at	LOC_Os03g28940	.	.	.	.	.	.		.	.	.	.	5.08404	ZIM family	ZIM domain containing protein, putative, expressed
Os.51900.1.S1_at	LOC_Os03g28990	.	.	.	.	.	.		.	.	.	8.05624	20.3		zinc finger family protein, putative, expressed
Os.55259.1.S1_at	LOC_Os04g32480	.	.	.	.	.	.		.	.	.	.	10.859	ZIM family	zinc-finger protein, putative, expressed
The DEGs identified by using the empirical criterion of more than 5-fold change and cut-off p < 0.05 in SAM based on three independent biological replicates. The dot in the above table means that the difference between two samples did not reach the threshold.
