# Supplementary material for: Genome-wide gene expression profiling of introgressed indica rice alleles associated with seedling cold tolerance improvement in a japonica rice background
Source: BMC Genomics. 2012 Sep 7;13:461. doi: 10.1186/z (PMC3526417; doi:10.1186/z)
Supplement: Additional file 12 — C418-specific cold-repressed genes. Excel file containing a list of C418-specific cold-repressed genes at all time points. [file 1471-2164-13-461-S12.xls]

## Sheet: Sheet1
Additional file 12. C418- specific genes repressed by cold.
Probe ID	Locus ID	Fold Change [K354] vs [C418]							Fold Change [C418 stress] vs [C418 control]					Transcriptional Factor Family	Annotation
		control	2h	6h	12h	24h	48h		2h	6h	12h	24h	48h
Os.34459.1.S1_at	LOC_Os10g28360	.	.	.	.	.	7.72042		.	.	.	.	0.105869		1,2-dihydroxy-3-keto-5-methylthiopentene dioxygenase protein, putative, expressed
Os.51360.1.S1_at	LOC_Os07g09620	.	.	.	.	.	.		.	.	.	.	0.189818		acanthoscurrin-1 precursor, putative, expressed
Os.7786.1.S1_at	LOC_Os01g22990	.	.	.	.	.	.		.	.	.	.	0.170374		acidic leucine-rich nuclear phosphoprotein 32-related protein 1, putative, expressed
Os.39257.1.S1_at	LOC_Os12g43340	.	.	.	.	.	.		.	.	.	.	0.106991		actin-depolymerizing factor, putative, expressed
Os.8027.1.S1_at	LOC_Os08g36150	.	.	.	.	.	.		.	.	.	.	0.19453		activator of 90 kDa heat shock protein ATPase homolog, putative, expressed
Os.56352.1.S1_at	LOC_Os06g01470	.	.	.	.	.	.		.	.	.	.	0.15853		AGAP000326-PA, putative, expressed
Os.15722.1.S1_s_at	LOC_Os06g39900	.	.	.	.	.	.		.	.	.	.	0.16277		agenet domain containing protein, putative, expressed
Os.18172.1.S1_at	LOC_Os02g15970	.	.	.	.	.	.		.	.	.	.	0.195839		alpha-hemolysin, putative, expressed
Os.35708.1.S1_at	LOC_Os07g43370	.	.	.	.	.	.		.	.	.	.	0.163052		amine oxidase family protein, putative, expressed
Os.53652.1.S1_at	LOC_Os04g47270	.	.	.	.	.	.		.	.	.	.	0.193717	SWI/SNF-SWI3	amine oxidase, putative, expressed
Os.52960.1.S1_x_at	LOC_Os03g25869	.	.	.	.	.	.		.	.	.	.	0.164572		amino acid permease family protein, putative, expressed
Os.41257.1.S1_at	LOC_Os01g43040	.	.	.	.	.	.		.	.	.	.	0.187343		amino acid transporter, putative, expressed
Os.20702.1.S1_at	LOC_Os04g53230	.	.	.	.	.	.		.	.	.	.	0.196846		aminomethyltransferase, putative, expressed
Os.51015.1.S1_at	LOC_Os07g34830	.	.	.	.	.	.		.	.	.	.	0.193434		ankyrin repeat family protein, putative, expressed
OsAffx.24678.3.S1_at	LOC_Os02g41860	.	.	.	.	.	.		0.176274	.	.	.	.		aquaporin protein, putative, expressed
Os.23165.1.S1_at	LOC_Os07g32560	.	.	.	.	.	.		.	.	.	.	0.146608		ATP-dependent protease, putative, expressed
Os.49793.1.S1_at	LOC_Os12g34460	.	.	.	.	.	.		.	.	.	.	0.192021		auxin-binding protein 4 precursor, putative, expressed
Os.20603.1.S1_at	LOC_Os06g28970	.	.	.	.	.	.		.	.	.	.	0.163256		bolA, putative, expressed
Os.28427.1.S2_a_at	LOC_Os05g12640	.	.	.	.	.	.		.	.	.	.	0.198939		BURP domain containing protein, expressed
Os.37718.1.S1_at	LOC_Os10g26940	0.121649	0.091657	0.0901325	0.0986186	.	.		.	.	.	0.102973	0.102114		BURP domain containing protein, expressed
Os.24876.1.S1_at	LOC_Os06g14350	0.154763	.	.	.	.	.		.	.	.	.	0.170289		caleosin related protein, putative, expressed
Os.11092.1.S1_at	LOC_Os04g32950	.	.	.	.	.	.		.	.	.	.	0.199694		calreticulin precursor protein, putative, expressed
Os.18637.1.S1_at	LOC_Os02g53490	.	.	.	.	.	.		.	.	.	.	0.197754		cation efflux family protein, putative, expressed
Os.36593.1.S1_at	LOC_Os01g18400	.	.	.	.	.	.		.	.	.	.	0.189096		CHIT10 - Chitinase family protein precursor, expressed
Os.7941.2.S1_s_at	LOC_Os01g41710	.	.	.	.	.	.		.	.	.	.	0.196113		chlorophyll A-B binding protein, putative, expressed
Os.28216.2.S1_a_at	LOC_Os07g37550	.	.	.	.	.	.		.	.	.	.	0.187851		chlorophyll A-B binding protein, putative, expressed
Os.55078.1.S1_at	LOC_Os09g25610	.	.	.	.	.	.		.	.	.	.	0.153547		class I glutamine amidotransferase, putative, expressed
Os.44418.2.S1_at	LOC_Os02g03640	0.130625	0.135002	.	.	.	.		.	.	.	0.190238	0.112519		conserved hypothetical protein
Os.16805.1.S1_at	Os05g0516100	.	.	.	.	.	.		.	0.158257	0.154366	.	.		Conserved hypothetical protein
Os.23135.1.A1_at	LOC_Os01g21990	.	.	.	.	.	.		.	.	.	.	0.199917		CRS2-associated factor 2, chloroplast precursor, putative, expressed
Os.46831.3.S1_x_at	LOC_Os10g34602	.	.	.	.	.	.		.	.	.	.	0.197479		csAtPR5, putative, expressed
Os.17406.1.S1_at	LOC_Os04g55030	.	.	.	.	.	.		.	.	.	.	0.199642		cullin, putative, expressed
Os.23557.1.A1_at	LOC_Os08g09000	.	.	.	.	.	.		.	.	.	.	0.19179		Cupin domain containing protein, expressed
Os.11707.1.A1_at	LOC_Os03g54130	.	.	.	.	.	.		.	.	.	.	0.190277		cysteine protease 1 precursor, putative, expressed
Os.8012.1.S1_at	LOC_Os08g01140	.	.	.	.	.	5.41748		.	.	.	.	0.195242		cytochrome b561, putative, expressed
Os.30664.1.S1_at	LOC_Os01g12740	.	.	.	.	.	.		.	.	.	.	0.197047		cytochrome P450, putative, expressed
Os.8493.1.A1_at	LOC_Os06g43430	.	.	.	.	.	.		.	.	.	.	0.172189		cytochrome P450, putative, expressed
OsAffx.27093.1.S1_at	LOC_Os05g31040	.	.	.	.	.	.		.	.	.	0.174711	0.142606		cytokinin dehydrogenase precursor, putative, expressed
Os.6554.1.S1_at	LOC_Os09g21520	.	.	.	.	.	.		.	.	.	.	0.135641		DEAD-box ATP-dependent RNA helicase, putative, expressed
Os.14745.1.S1_at	LOC_Os11g42500	.	.	.	.	.	.		0.182721	.	.	.	.		dirigent, putative, expressed
Os.12614.1.A1_at	LOC_Os11g12320	0.0998108	0.0874742	.	.	.	.		.	.	.	.	0.173989		disease resistance protein RPM1, putative
Os.6308.1.S1_at	LOC_Os03g02260	.	.	.	.	.	.		.	.	.	.	0.1839		DnaK family protein, putative, expressed
Os.57519.1.S1_x_at	LOC_Os01g14410	.	.	.	.	.	.		.	.	.	.	0.181087		early light-induced protein, chloroplast precursor, putative, expressed
Os.28255.1.S1_at	LOC_Os04g54790	.	.	.	.	.	.		.	.	.	.	0.153944		ELMO/CED-12 family protein, putative, expressed
Os.13225.1.S1_a_at	LOC_Os01g01120	.	.	.	.	.	.		.	.	.	.	0.177066		enolase-phosphatase E1, putative, expressed
Os.13615.2.S1_at	LOC_Os01g47256	.	.	.	.	.	.		.	.	.	.	0.181947		exosome complex exonuclease RRP40, putative, expressed
Os.15004.1.S1_at	LOC_Os08g34020	.	.	.	.	.	.		.	.	.	.	0.193146		exostosin family domain containing protein, expressed
Os.47341.1.A1_at	LOC_Os06g50960	.	.	.	.	.	.		.	.	.	.	0.17534		expansin precursor, putative, expressed
Os.15307.1.S1_at	LOC_Os12g09584	0.0255923	0.02555	0.0294773	0.0406469	0.0912416	0.133192		.	.	.	.	0.143614		expressed protein
Os.7004.1.S1_at	LOC_Os12g13340	0.0280165	0.0181615	0.0362457	0.0985264	0.183129	0.114328		.	.	.	.	0.164829		expressed protein
Os.51264.1.S1_x_at	LOC_Os12g26220	0.0374996	0.0419351	0.0498591	0.0423096	0.0698008	0.144572		.	.	.	.	0.194633		expressed protein
Os.57332.1.S1_at	LOC_Os01g39780	.	.	.	.	.	.		.	.	.	.	0.15215		expressed protein
Os.37184.1.S1_at	LOC_Os01g43230	.	.	.	.	.	.		0.0886205	.	.	.	.	MYB-related family	expressed protein
Os.12629.1.S1_at	LOC_Os01g45914	.	.	.	.	.	.		.	.	.	.	0.162965		expressed protein
Os.28814.1.S1_at	LOC_Os01g49740	.	.	.	.	.	.		.	.	.	.	0.135932		expressed protein
Os.45952.1.S1_at	LOC_Os01g51330	.	.	.	.	.	.		.	.	.	.	0.195781		expressed protein
Os.12112.1.S1_at	LOC_Os01g60830	.	.	.	.	.	.		.	.	.	0.19043	.		expressed protein
Os.15295.3.S1_x_at	LOC_Os01g70460	.	.	.	.	.	.		.	.	.	.	0.182558		expressed protein
Os.38191.2.S1_at	LOC_Os01g70720	.	.	.	.	.	.		.	0.116323	0.0698414	0.0879783	0.0440604		expressed protein
Os.55362.1.S1_at	LOC_Os01g71262	.	.	.	.	.	.		.	.	.	.	0.165443		expressed protein
OsAffx.12099.1.S1_s_at	LOC_Os02g18390	.	.	.	.	.	.		.	.	0.194145	0.176849	0.135758		expressed protein
Os.6623.1.S1_at	LOC_Os02g40690	.	.	.	.	.	.		.	.	.	.	0.180493		expressed protein
Os.51804.2.S1_at	LOC_Os02g46440	.	.	.	.	.	.		.	.	.	.	0.178459		expressed protein
Os.10594.1.S1_at	LOC_Os02g47000	.	.	.	.	.	.		.	.	.	.	0.166286		expressed protein
Os.48474.1.S1_at	LOC_Os03g04580	.	.	.	.	.	.		.	.	.	.	0.15329		expressed protein
Os.20338.1.S1_at	LOC_Os03g04610	.	.	.	.	.	.		.	.	.	0.168052	0.0989444		expressed protein
Os.12264.2.S1_at	LOC_Os03g12670	.	.	.	.	.	.		.	.	.	.	0.179773		expressed protein
Os.10452.1.S1_at	LOC_Os03g13720	.	.	.	.	.	.		.	.	.	.	0.152462		expressed protein
Os.32492.1.S1_at	LOC_Os03g14040	.	.	.	.	.	.		.	.	.	.	0.185143		expressed protein
Os.51491.1.S1_at	LOC_Os03g31730	.	.	.	.	.	.		.	.	0.195786	0.16696	0.128542		expressed protein
Os.18384.1.S1_at	LOC_Os03g39830	.	.	.	.	.	.		.	.	.	.	0.142197		expressed protein
Os.19523.1.S1_at	LOC_Os03g51930	.	.	.	.	.	.		.	.	.	.	0.14856		expressed protein
Os.52426.1.S1_at	LOC_Os03g54063	.	.	.	.	.	.		.	.	.	.	0.189585		expressed protein
Os.11704.1.S1_at	LOC_Os03g58090	.	.	.	.	.	.		.	.	.	.	0.177703		expressed protein
Os.56162.1.A1_at	LOC_Os03g60170	.	.	.	.	.	.		.	.	.	.	0.188633		expressed protein
Os.26587.1.A1_at	LOC_Os04g11400	.	.	.	.	.	.		.	.	.	.	0.12691		expressed protein
Os.35028.1.S1_at	LOC_Os04g23040	.	.	.	.	.	.		.	.	.	.	0.170919		expressed protein
OsAffx.3970.1.S1_at	LOC_Os04g31760	.	.	.	.	.	.		.	.	.	.	0.182159		expressed protein
Os.45931.1.S1_at	LOC_Os04g33110	.	.	.	.	.	.		.	.	.	0.197374	.		expressed protein
Os.11796.1.S1_at	LOC_Os04g36570	.	.	.	.	.	.		.	.	.	.	0.156178		expressed protein
Os.5577.2.S1_a_at	LOC_Os04g59570	.	.	.	.	.	.		.	.	.	.	0.194973		expressed protein
Os.8540.1.S1_at	LOC_Os05g01290	.	.	.	.	.	.		.	.	.	.	0.18326		expressed protein
Os.23847.1.S1_at	LOC_Os05g14270	.	.	.	.	.	.		.	.	.	.	0.12753		expressed protein
Os.32545.1.S1_at	LOC_Os05g49990	.	.	.	.	.	.		.	.	.	.	0.187695		expressed protein
Os.4659.1.S1_at	LOC_Os06g05120	.	.	.	.	.	.		.	.	.	.	0.164759		expressed protein
Os.7865.1.S1_at	LOC_Os06g15400	.	.	.	.	.	.		.	.	.	.	0.174905		expressed protein
Os.16879.1.S1_at	LOC_Os06g20820	.	.	.	.	8.20575	.		.	.	.	0.191642	0.174654		expressed protein
Os.49732.1.S1_at	LOC_Os06g23370	.	.	.	.	.	.		.	.	.	.	0.186616		expressed protein
Os.47078.1.A1_at	LOC_Os06g38594	.	.	.	.	.	.		.	.	.	0.196203	.		expressed protein
Os.51488.1.S1_at	LOC_Os06g46854	.	.	.	.	.	.		.	.	.	.	0.198303		expressed protein
Os.9276.1.S1_s_at	LOC_Os07g07900	.	.	.	.	.	.		.	.	.	.	0.190227		expressed protein
Os.11633.3.S1_at	LOC_Os07g10420	.	.	.	.	.	.		.	.	.	0.137721	0.119133		expressed protein
Os.54391.1.S1_at	LOC_Os07g13534	.	.	.	.	.	.		.	.	.	.	0.174489		expressed protein
Os.55149.1.S1_at	LOC_Os08g13390	.	.	.	.	.	.		.	.	.	.	0.180516		expressed protein
Os.33361.1.S1_x_at	LOC_Os08g13644	.	.	.	.	.	.		.	.	.	.	0.197019		expressed protein
Os.14157.1.S1_at	LOC_Os08g15500	.	.	.	.	.	.		.	.	.	.	0.175659		expressed protein
Os.51917.1.S1_at	LOC_Os08g15920	.	.	.	.	.	.		.	.	.	.	0.154328		expressed protein
Os.12379.1.S1_at	LOC_Os08g32120	.	.	.	.	.	.		.	.	.	.	0.178781		expressed protein
Os.53903.1.S1_at	LOC_Os08g37720	.	.	.	.	.	.		.	.	.	0.164501	0.128922		expressed protein
Os.47846.1.S1_at	LOC_Os09g23334	.	.	.	.	.	.		.	.	.	.	0.171913		expressed protein
Os.39238.1.A1_at	LOC_Os09g23340	.	.	.	.	.	.		.	.	.	.	0.188386		expressed protein
Os.12364.1.S1_at	LOC_Os09g28600	.	.	.	.	.	.		.	.	.	.	0.187044		expressed protein
Os.9485.1.S1_at	LOC_Os09g32270	.	.	.	.	.	.		.	.	.	.	0.16763		expressed protein
OsAffx.18126.1.S1_at	LOC_Os10g04450	.	.	.	.	.	.		.	.	.	.	0.194084		expressed protein
Os.52162.1.S1_x_at	LOC_Os10g07004	.	.	.	.	.	.		.	.	.	.	0.161546		expressed protein
Os.16105.1.S1_at	LOC_Os10g07450	.	.	.	.	.	.		.	.	.	.	0.140177		expressed protein
Os.8253.1.S1_at	LOC_Os10g09930	.	.	.	.	.	.		.	.	.	.	0.130421		expressed protein
Os.3241.1.S1_at	LOC_Os10g37860	.	.	.	.	.	.		.	0.15998	0.156518	.	0.137783		expressed protein
Os.49484.1.S1_x_at	LOC_Os11g06934	.	.	.	.	.	.		.	.	.	.	0.139644		expressed protein
OsAffx.7060.1.S1_s_at	LOC_Os11g10320	.	.	.	.	.	.		.	.	.	.	0.190374		expressed protein
Os.26063.1.S1_at	LOC_Os11g15624	0.18053	.	.	.	.	.		.	.	.	.	0.119123		expressed protein
Os.49321.1.S1_at	LOC_Os11g17799	.	.	.	.	.	.		.	.	.	.	0.197664		expressed protein
Os.27210.1.S1_at	LOC_Os12g03094	.	.	.	.	.	.		.	.	.	.	0.175998		expressed protein
Os.51775.1.S1_at	LOC_Os12g05210	.	.	.	.	.	.		.	.	.	.	0.15844		expressed protein
Os.4921.1.S1_at	LOC_Os12g12090	0.0348027	0.0670338	0.0955556	0.0924067	.	.		.	.	.	0.144709	0.0966673		expressed protein
Os.54701.1.S1_at	LOC_Os12g25720	.	.	.	.	.	.		.	.	.	.	0.176638		expressed protein
Os.28370.1.A1_s_at	LOC_Os06g47000	.	.	.	.	.	.		.	.	.	.	0.191664		external NADH-ubiquinone oxidoreductase 1, mitochondrial precursor, putative, expressed
OsAffx.6098.1.S1_at	LOC_Os08g41000	.	.	.	.	.	.		.	.	.	.	0.19499		extracellular ligand-gated ion channel, putative, expressed
OsAffx.19451.3.S1_x_at	LOC_Os02g13190	.	.	.	.	.	.		.	.	.	.	0.13278		F-box family protein, putative, expressed
Os.53733.1.S1_at	LOC_Os02g12790	.	.	.	.	.	.		.	.	.	.	0.148617	C2C2-GATA family	GATA zinc finger domain containing protein, expressed
Os.52990.2.S1_at	LOC_Os04g33360	.	.	.	.	.	.		.	.	.	.	0.150054		gibberellin 2-beta-dioxygenase 7, putative, expressed
OsAffx.6051.1.S1_at	LOC_Os08g37010	.	.	.	.	.	.		.	.	.	0.189011	0.127609		gibberellin receptor GID1L2, putative, expressed
Os.6847.1.S1_at	LOC_Os07g22350	.	.	.	.	.	.		.	.	.	.	0.193741		glucose-6-phosphate 1-dehydrogenase, chloroplast precursor, putative, expressed
Os.48730.1.S1_s_at	LOC_Os12g16524	0.01342	0.018336	0.0254133	0.0225204	0.0469499	0.0567628		.	.	.	.	0.140445		glutaredoxin-C8 precursor, putative, expressed
Os.9775.1.S1_at	LOC_Os10g38710	.	.	.	.	.	.		.	.	.	.	0.18427		glutathione S-transferase, putative, expressed
Os.9466.1.S1_a_at	LOC_Os12g10730	.	.	.	.	.	.		.	.	.	.	0.197965		glutathione S-transferase, putative, expressed
Os.39066.1.S1_at	LOC_Os05g31140	.	.	.	.	.	.		0.176569	.	.	.	.		glycosyl hydrolases family 17, putative, expressed
Os.12763.2.S1_at	LOC_Os09g12530	.	.	.	.	.	.		.	.	.	.	0.155285		glycosyl transferase, group 1 domain containing protein, expressed
OsAffx.4331.1.S1_at	LOC_Os05g14194	.	.	.	.	.	.		.	.	.	.	0.187962		glyoxalase family protein, putative, expressed
Os.10298.1.S1_at	LOC_Os11g37080	.	.	.	.	.	.		0.187561	.	.	.	.		h/ACA ribonucleoprotein complex subunit 1-like protein 1, putative, expressed
Os.9526.1.S1_at	LOC_Os12g06260	.	.	.	.	.	.		.	.	.	.	0.15697		harpin-induced protein 1 domain containing protein, expressed
Os.49277.1.S1_at	LOC_Os01g53020	.	.	.	.	.	.		.	.	.	.	0.191415		heat shock protein DnaJ, putative, expressed
Os.16245.1.S1_at	LOC_Os03g18200	.	.	.	.	.	.		.	.	.	.	0.192798		heat shock protein DnaJ, putative, expressed
Os.56954.1.S1_at	LOC_Os05g42120	.	.	.	.	.	.		.	.	.	.	0.196624		heat shock protein, putative, expressed
Os.50642.1.S1_at	LOC_Os04g48030	.	.	.	.	.	.		.	.	0.158563	0.16759	.	HSF family	heat stress transcription factor B-1, putative, expressed
Os.38381.1.S1_at	LOC_Os01g20830	.	.	.	.	.	.		.	.	.	.	0.119019		heavy metal-associated domain containing protein, expressed
Os.6726.1.S1_x_at	LOC_Os04g38630	.	.	.	.	.	.		.	.	.	.	0.19161		helicase conserved C-terminal domain containing protein, expressed
Os.9216.1.S1_at	LOC_Os03g26210	.	.	.	.	.	.		.	.	.	.	0.131153	bHLH family	helix-loop-helix DNA-binding domain containing protein, expressed
Os.10708.2.S1_at	LOC_Os06g38470	.	.	.	.	.	.		.	.	.	0.178672	0.096555		histone deacetylase 19, putative, expressed
OsAffx.3615.1.S1_s_at	LOC_Os03g55530	.	.	.	.	.	.		.	.	.	.	0.169236	GNAT	HLS, putative, expressed
Os.55592.1.S1_at	LOC_Os04g33880	.	.	.	.	.	.		.	.	.	.	0.18358		HVA22, putative, expressed
Os.26742.1.S1_at	LOC_Os11g02660	.	.	.	.	.	.		.	.	.	.	0.0928128		hydrolase, alpha/beta fold family domain containing protein, expressed
Os.16598.1.S1_at	LOC_Os11g09820	0.019944	0.0257686	0.0403643	0.0420736	0.0491346	0.0880493		.	.	.	.	.		hypothetical protein
Os.51295.1.S1_at	LOC_Os01g08300	.	.	.	.	.	.		.	.	.	.	0.148713		hypothetical protein
Os.27731.1.S1_at	LOC_Os03g56878	.	.	.	.	.	.		.	.	.	.	0.191927		hypothetical protein
Os.15125.1.S1_at	LOC_Os04g07260	.	.	.	.	.	.		.	.	0.149738	0.156361	0.118657		hypothetical protein
Os.50949.2.S1_at	LOC_Os12g22010	.	.	.	.	.	.		.	.	.	.	0.197591		hypothetical protein
Os.8214.1.S1_at	Os01g0626500	.	.	.	.	.	.		.	.	.	.	0.190602		Hypothetical protein
Os.54413.1.S1_at	LOC_Os05g04530	.	.	.	.	.	.		.	.	.	.	0.164866		IF, putative, expressed
Os.49188.1.S1_at	LOC_Os09g04490	.	.	.	.	.	.		.	.	.	.	0.15966		inactive receptor kinase At1g27190 precursor, putative, expressed
Os.1000.1.S1_at	LOC_Os01g01660	.	.	.	.	5.02273	.		.	.	0.187788	.	.		isoflavone reductase, putative, expressed
Os.15977.1.S1_at	LOC_Os03g06880	.	.	.	.	.	.		.	.	.	.	0.167822		kinase, pfkB family, putative, expressed
Os.56031.1.S1_at	LOC_Os05g11250	.	.	.	.	.	.		.	.	.	.	0.140857		lachrymatory factor synthase, putative, expressed
Os.17814.2.S1_x_at	LOC_Os07g43700	.	.	.	.	.	.		.	.	.	.	0.158898		lactate/malate dehydrogenase, putative, expressed
Os.27436.1.A1_s_at	LOC_Os06g12870	.	.	.	.	.	.		.	.	.	.	0.140145		leaf senescence related protein, putative, expressed
Os.19204.1.S1_at	LOC_Os02g37654	.	.	.	.	.	.		.	.	.	.	0.104861		lecithin:cholesterol acyltransferase, putative, expressed
Os.45971.1.S1_x_at	LOC_Os07g03920	0.0271463	0.0312713	0.0579804	0.0712207	0.11931	0.175403		.	.	.	0.134222	0.083344		lectin-like receptor kinase 7, putative
Os.12550.1.S1_s_at	LOC_Os02g09510	.	.	.	.	.	.		.	.	.	.	0.147165		limonoid UDP-glucosyltransferase, putative, expressed
Os.7665.1.S1_at	LOC_Os04g56240	.	.	.	.	.	.		.	.	.	.	0.188863		lipase, putative, expressed
Os.40426.1.S1_at	LOC_Os08g06280	.	.	.	.	.	.		0.114715	.	.	.	.		LSD1 zinc finger domain containing protein, expressed
Os.12266.1.S1_at	LOC_Os05g06780	.	.	.	.	.	.		0.128008	.	.	.	.		LTPL104 - Protease inhibitor/seed storage/LTP family protein precursor, expressed
Os.6595.1.S1_a_at	LOC_Os07g46310	.	.	.	.	.	.		.	.	.	.	0.193211		magnesium-chelatase, putative
OsAffx.3672.1.S1_at	LOC_Os03g62270	.	.	.	.	.	.		.	.	.	.	0.161483		MATE efflux family protein, putative, expressed
OsAffx.10755.1.S1_at	LOC_Os03g46454	.	.	.	.	.	.		.	.	.	0.185668	0.148675		metal cation transporter, putative, expressed
Os.46623.1.S1_at	LOC_Os10g40830	.	.	.	.	.	.		.	.	.	.	0.13469		metalloendoproteinase 1 precursor, putative, expressed
Os.12410.1.S1_a_at	LOC_Os01g74300	.	.	.	.	.	.		.	.	.	.	0.199055		metallothionein, putative, expressed
Os.11435.1.S1_at	LOC_Os03g11060	.	.	.	.	.	.		0.116414	0.124142	0.128006	0.164318	0.157197		MFP1 attachment factor 1, putative, expressed
Os.30691.1.S1_at	LOC_Os02g45820	.	.	.	.	.	.		.	.	.	.	0.174064		mitochondrial import inner membrane translocase subunit Tim, putative, expressed
Os.46534.1.S1_at	LOC_Os10g22510	.	.	.	.	.	.		.	.	.	.	0.190836		MLA1, putative, expressed
Os.5964.1.S1_at	LOC_Os06g12110	.	.	.	.	.	.		.	.	.	.	0.192562	mTERF	mTERF family protein, expressed
Os.50498.1.S1_at	LOC_Os01g03549	.	.	.	.	.	.		.	.	.	.	0.175363		multi-copper oxidase type I family protein, putative, expressed
Os.11638.1.S1_at	LOC_Os12g37970	.	.	.	.	.	.		.	.	.	.	0.167596	MYB family	MYB family transcription factor, putative, expressed
Os.20078.1.S1_at	LOC_Os07g40974	18.6381	41.9624	39.2423	39.7971	34.5234	65.1796		.	.	.	.	0.159396		NAD dependent epimerase/dehydratase family protein, putative, expressed
Os.12008.1.S1_at	LOC_Os06g25439	.	.	.	.	.	.		.	.	.	.	0.177713		NAD dependent epimerase/dehydratase family protein, putative, expressed
Os.51813.1.S1_at	AK063821	0.00765961	0.00691356	0.01007	0.0101057	0.0224855	0.0298028		.	.	.	.	0.139914		no hits found
OsAffx.25417.1.S1_s_at	9631.m03692	.	.	.	.	.	.		.	.	.	.	0.192518		no hits found
OsAffx.15178.1.S1_s_at	9633.m04737	.	.	.	.	.	12.8088		.	.	.	.	0.100669		no hits found
OsAffx.28236.2.S1_x_at	9635.m00169	.	.	.	.	.	.		.	.	.	0.156088	0.178943		no hits found
OsAffx.18875.1.S1_at	9639.m01459	0.0793657	0.057448	0.165662	0.136731	.	.		.	.	.	.	0.199962		no hits found
OsAffx.719.4.S1_at	9639.m04236	.	.	.	.	.	.		.	.	.	.	0.146812		no hits found
Os.5403.1.S1_at	AK062758	.	.	.	.	.	.		.	.	.	.	0.144732		no hits found
Os.51434.1.S1_at	AK062793	.	.	.	.	.	.		.	.	.	0.19348	.		no hits found
Os.52195.1.S1_at	AK065550	0.0245586	0.0165344	0.0234129	0.0329909	0.0649082	.		.	.	.	.	0.137837		no hits found
Os.52262.1.S1_at	AK065963	.	.	.	.	.	.		.	.	.	.	0.117459		no hits found
Os.5412.1.S1_at	AK068177	.	.	.	.	.	.		.	.	.	.	0.170822		no hits found
Os.27576.1.S1_at	AK103331	.	.	.	.	.	.		.	.	0.188024	0.16003	0.14981		no hits found
Os.49741.1.S1_at	AK110747	.	.	.	.	.	.		.	.	.	.	0.17028		no hits found
Os.57197.1.S1_at	AK111126	.	.	.	.	.	.		.	.	.	.	0.190731		no hits found
Os.17385.1.S1_at	AK120136	.	.	.	.	.	.		.	.	.	.	0.191878		no hits found
Os.50291.1.S1_at	AK120557	.	.	.	.	.	.		.	.	.	.	0.109916		no hits found
Os.16037.1.S1_at	AK242368	.	.	.	.	.	.		.	.	0.184574	.	0.188154		no hits found
Os.20314.1.S1_at	AU066009	.	.	.	.	.	.		.	.	0.179022	0.181975	0.182684		no hits found
Os.6326.1.S1_at	AU167025	.	.	.	.	.	.		.	.	.	0.191427	.		no hits found
Os.25168.2.A1_at	CA759316	0.0704272	0.0796224	0.153562	.	.	.		.	.	.	.	0.104061		no hits found
Os.40338.1.S1_at	CF336021	.	.	.	.	.	.		.	.	.	.	0.126113		no hits found
OsAffx.17196.1.S1_at	NM_188884	.	.	.	.	.	.		.	.	.	.	0.188071		no hits found
Os.57177.1.S1_at	Os06g0323000	0.0769839	0.133058	0.19251	.	.	.		.	.	.	0.169084	.		no hits found
Os.20187.2.S1_at	LOC_Os01g61010	.	.	.	.	.	.		.	.	.	.	0.19686		nodulin, putative, expressed
Os.54297.1.S1_at	LOC_Os02g21510	.	.	.	.	.	.		.	.	.	.	0.199501		NOL1/NOP2/sun family protein, putative, expressed
Os.49092.1.S1_at	LOC_Os03g01218	.	.	.	.	.	.		.	.	.	.	0.176024		Non-protein coding transcript, putative npRNA
Os.52431.1.S1_at	Os12g0603900	.	.	.	.	.	.		.	.	.	.	0.129529		Non-protein coding transcript, uncharacterized transcript
Os.4978.1.S2_at	LOC_Os03g54000	.	.	.	.	.	.		.	.	.	.	0.127092		oligopeptide transporter, putative, expressed
Os.44826.1.S1_at	LOC_Os06g02400	.	.	.	.	.	.		.	.	.	.	0.157779		OsFBO18 - F-box and other domain containing protein
Os.31088.1.S1_at	LOC_Os01g27140	.	.	.	.	.	.		.	.	.	.	0.148296		OsGrx_C7 - glutaredoxin subgroup III, expressed
Os.2617.2.S1_a_at	LOC_Os06g48810	.	.	.	.	.	.		.	.	0.179	0.186691	.		OsHKT2;1 - Na+ transporter, expressed
Os.15798.1.S1_at	LOC_Os06g07040	.	.	.	.	.	.		.	.	.	.	0.174258	AUX/IAA family	OsIAA20 - Auxin-responsive Aux/IAA gene family member, expressed
Os.54365.1.S1_at	LOC_Os05g46210	.	.	.	.	.	.		.	.	.	.	0.182425		OsPOP10 - Putative Prolyl Oligopeptidase homologue, expressed
Os.11736.1.S1_at	LOC_Os02g22100	.	.	.	.	.	.		.	.	.	.	0.188903		OsRhmbd6 - Putative Rhomboid homologue, expressed
Os.15908.1.S1_s_at	LOC_Os01g72330	.	.	.	.	.	.		.	.	.	.	0.160232	Orphans	OsRR4 type-A response regulator, expressed
Os.15062.1.S1_a_at	LOC_Os01g22980	.	.	.	.	.	.		.	.	.	.	0.136453		OsSCP3 - Putative Serine Carboxypeptidase homologue, expressed
Os.4055.1.S1_at	LOC_Os03g36730	.	.	.	.	.	.		.	.	.	.	0.190003		OST3/OST6 family protein, putative, expressed
Os.7017.1.S1_at	LOC_Os01g26280	.	.	.	.	.	.		.	.	.	.	0.180495		OsWAK8 - OsWAK receptor-like protein kinase, expressed
Os.19626.1.S1_at	LOC_Os02g39600	.	.	.	.	.	.		.	.	.	.	0.177856		outer envelope protein, putative, expressed
Os.38090.1.S1_at	LOC_Os01g37820	.	.	.	.	.	.		.	.	.	.	0.194672		oxidoreductase/ transition metal ion binding protein, putative, expressed
Os.14875.1.S1_at	LOC_Os10g42500	.	.	.	.	.	.		.	.	.	.	0.190868		PAP fibrillin family domain containing protein, expressed
Os.27862.1.S1_at	LOC_Os11g38260	.	.	.	.	.	5.33664		.	.	.	.	0.148812		PAP fibrillin family domain containing protein, expressed
OsAffx.4176.1.S1_at	LOC_Os04g54640	.	.	.	.	.	.		.	.	.	.	0.153544		peptidase, cysteine peptidase active site, putative, expressed
Os.34674.1.S1_at	LOC_Os01g01360	.	.	.	.	.	.		.	.	.	.	0.140455		peptide transporter PTR2, putative, expressed
Os.19130.1.S1_at	LOC_Os06g15370	.	.	.	.	.	.		.	.	.	.	0.166231		peptide transporter PTR2, putative, expressed
Os.19586.1.S1_at	LOC_Os12g12934	.	.	.	.	.	.		.	.	.	.	0.189976		peptide transporter PTR3-A, putative, expressed
Os.9321.1.S1_a_at	LOC_Os01g65100	.	.	.	.	.	.		.	.	.	.	0.1603		peptide transporter, putative, expressed
Os.51202.1.S1_at	LOC_Os02g07220	.	.	.	.	.	.		.	.	.	.	0.151851		peptidyl-prolyl cis-trans isomerase, FKBP-type, putative, expressed
Os.11022.1.S1_at	LOC_Os09g32526	.	.	.	.	.	.		.	.	.	.	0.181327		peptidyl-prolyl cis-trans isomerase, FKBP-type, putative, expressed
Os.36995.1.S1_at	LOC_Os07g02440	.	.	.	.	.	.		.	.	.	.	0.199712		peroxidase precursor, putative, expressed
Os.5034.1.S1_at	LOC_Os07g47990	.	.	.	.	.	.		.	.	.	.	0.159057		peroxidase precursor, putative, expressed
Os.20465.1.S1_at	LOC_Os03g21560	.	.	.	.	.	.		.	.	.	.	0.11513		photosystem II 11 kD protein, putative, expressed
Os.51241.1.S1_at	LOC_Os11g35310	.	.	.	.	.	.		.	.	.	.	0.194605		phytosulfokines precursor, putative
OsAffx.18906.1.S1_at	LOC_Os11g17720	.	.	.	.	.	.		.	.	.	.	0.197999		plant protein of unknown function domain containing protein, expressed
Os.28394.2.S1_s_at	LOC_Os05g38680	.	.	.	.	.	.		.	.	.	.	0.136831		plant-specific domain TIGR01589 family protein, expressed
Os.39297.1.S1_at	LOC_Os10g13914	.	.	.	.	.	.		.	.	.	.	0.134822		POEI27 - Pollen Ole e I allergen and extensin family protein precursor, expressed
Os.22651.1.S1_at	LOC_Os04g56230	.	.	.	.	.	.		.	.	.	.	0.163927		polyprenyl synthetase, putative, expressed
OsAffx.4947.1.S1_at	LOC_Os06g27860	.	.	.	.	.	.		.	.	.	.	0.127081		poor homologous synapsis 1 protein, putative
Os.24137.1.A1_at	LOC_Os02g48122	.	.	.	.	.	.		.	.	.	.	0.193266		PPR repeat domain containing protein, putative, expressed
Os.16659.1.S1_at	LOC_Os03g49430	.	.	.	.	.	.		.	0.190038	.	0.173592	0.1663		pre-mRNA-splicing factor, putative, expressed
Os.27520.1.S1_at	LOC_Os11g02389	.	.	.	.	.	.		.	.	.	.	0.174337		protease inhibitor/seed storage/LTP family, putative, expressed
Os.7287.2.S1_x_at	LOC_Os02g55640	.	.	.	.	.	.		.	.	.	.	0.165341		proteasome maturation factor UMP1 family protein, expressed
Os.19629.1.S1_x_at	LOC_Os02g07200	.	.	.	.	.	.		.	.	.	.	0.152465		protein-O-fucosyltransferase 1, putative, expressed
Os.12363.1.S1_at	LOC_Os04g58200	.	.	.	.	.	.		0.147228	.	.	.	.		protochlorophyllide reductase A, chloroplast precursor, putative, expressed
Os.46909.1.S1_at	LOC_Os06g50360	.	.	.	.	.	.		.	.	.	.	0.168648		pseudouridine synthase family protein, putative, expressed
OsAffx.30855.1.S1_x_at	LOC_Os11g07140	.	.	.	.	.	.		.	.	.	.	0.198468		receptor kinase, putative, expressed
Os.27053.3.A1_s_at	LOC_Os11g07200	.	.	.	.	.	.		.	.	.	.	0.174334		receptor protein kinase CLAVATA1 precursor, putative, expressed
Os.52195.1.S1_at	LOC_Os08g40050	0.0245586	0.0165344	0.0234129	0.0329909	0.0649082	.		.	.	.	.	0.137837		retrotransposon protein, putative, unclassified, expressed
Os.51887.1.S1_x_at	LOC_Os08g34300	.	.	.	.	.	.		.	.	.	.	0.183666		retrotransposon protein, putative, unclassified, expressed
Os.16593.1.S1_at	LOC_Os11g11320	.	.	.	.	.	.		.	.	.	.	0.171551		retrotransposon protein, putative, unclassified, expressed
Os.46382.1.S1_at	LOC_Os10g35090	.	.	.	.	.	.		.	.	.	0.177473	0.169886		Rf1, mitochondrial precursor, putative, expressed
Os.34300.1.S1_x_at	LOC_Os03g56869	.	.	.	.	.	.		.	.	.	.	0.140648		ribose-5-phosphate isomerase A, putative, expressed
Os.35510.1.S1_at	LOC_Os02g01230	.	.	.	.	.	.		.	.	.	.	0.166125		ribosomal protein, putative, expressed
Os.10959.1.S2_at	LOC_Os12g19470	.	.	.	.	.	.		.	.	.	.	0.189958		ribulose bisphosphate carboxylase small chain, chloroplast precursor, putative, expressed
Os.20625.1.S1_at	LOC_Os08g01360	.	.	.	.	.	.		.	.	.	.	0.164051		RING finger protein 13, putative, expressed
Os.9300.1.S1_at	LOC_Os05g29710	.	.	.	.	.	.		.	.	.	.	0.184734		RING-H2 finger protein, putative, expressed
OsAffx.26230.2.S1_x_at	LOC_Os02g42450	.	.	.	.	.	.		.	.	.	.	0.187591		RIPER1 - Ripening-related family protein precursor, expressed
OsAffx.24040.1.S1_s_at	LOC_Os01g74340	.	.	.	.	.	.		.	.	.	.	0.183423		RNA recognition motif containing protein, putative, expressed
Os.10524.2.S1_at	LOC_Os12g03080	.	.	.	.	.	.		.	.	.	.	0.131144		rp3 protein, putative, expressed
Os.8000.1.S1_at	LOC_Os08g06530	.	.	.	.	.	.		.	.	.	.	0.15876		rubredoxin family protein, putative, expressed
Os.48075.1.S1_at	LOC_Os03g62780	.	.	.	.	.	.		.	.	.	.	0.1624		S1 RNA binding domain containing protein, expressed
Os.7867.3.S1_at	LOC_Os05g26954	.	.	.	.	.	.		.	.	0.173703	0.125762	0.121728		saposin-like type B, region 1 family protein, putative, expressed
Os.810.1.S1_at	LOC_Os01g01510	.	.	.	.	.	.		.	.	.	.	0.196995		sas10/Utp3 family protein, expressed
Os.49352.1.S1_at	LOC_Os11g15570	.	.	.	.	.	.		.	.	.	0.18419	0.177051		Ser/Thr protein phosphatase family protein, putative, expressed
OsAffx.27482.2.S1_s_at	LOC_Os06g06960	.	.	.	.	.	.		.	.	.	.	0.169112		S-locus-like receptor protein kinase, putative, expressed
Os.56245.1.S1_at	LOC_Os09g20684	.	.	.	.	.	.		.	.	.	.	0.124098		SMP-30/Gluconolaconase/LRE-like region containing protein, expressed
OsAffx.12141.1.S1_at	LOC_Os02g21009	.	.	.	.	.	.		.	.	.	.	0.152335		sodium/calcium exchanger protein, putative, expressed
Os.38414.1.S1_at	LOC_Os06g04200	.	.	.	.	.	.		.	0.16977	0.177052	0.126912	0.0836689		starch synthase, putative, expressed
Os.7801.1.S1_at	LOC_Os12g05050	.	.	.	.	.	.		.	.	.	.	0.193059		stem-specific protein TSJT1, putative, expressed
Os.9659.1.S1_at	LOC_Os08g17680	.	.	.	.	.	.		.	.	.	.	0.168213		stromal cell-derived factor 2-like protein precursor, putative, expressed
OsAffx.25846.1.S1_s_at	LOC_Os04g02970	0.0409376	0.113202	0.077921	0.0826687	0.114927	.		.	.	.	.	0.135813		subtilisin-like protease precursor, putative, expressed
Os.7802.1.S1_at	LOC_Os04g55800	.	.	.	.	.	.		.	.	.	.	0.185368		sulfate transporter, putative, expressed
Os.10628.1.S1_at	LOC_Os02g03730	.	.	.	.	.	.		.	.	.	.	0.186447	SWI/SNF-BAF6b	SWIB/MDM2 domain containing protein, expressed
Os.20421.1.S1_at	LOC_Os02g01280	.	.	.	.	.	.		.	.	.	.	0.185625		T-complex protein, putative, expressed
Os.459.1.S1_at	LOC_Os03g46070	.	.	.	.	11.5707	.		.	.	.	0.197779	.		thaumatin, putative, expressed
Os.9443.1.S1_at	LOC_Os07g02030	.	.	.	.	.	.		.	.	.	.	0.164145		thiamine pyrophosphate enzyme, N-terminal TPP binding domain containing protein, expressed
OsAffx.23156.1.S1_at	LOC_Os01g07800	.	.	.	.	.	.		.	.	.	0.195155	0.10283		thiol-disulphide oxidoreductase DCC, putative, expressed
Os.1798.1.S1_at	LOC_Os01g05080	.	.	.	.	.	.		.	.	.	.	0.0990285		thylakoid lumenal protein, putative, expressed
OsAffx.719.1.S1_s_at	LOC_Os01g36500	.	.	.	.	.	.		.	.	.	.	0.18415		TKL_IRAK_DUF26-lh.5 - DUF26 kinases have homology to DUF26 containing loci
Os.52622.1.S1_at	LOC_Os07g44200	.	.	.	.	.	.		.	.	.	.	0.182977	GeBP family	transcription regulator, putative, expressed
Os.22913.1.S1_at	LOC_Os10g30640	.	.	.	.	.	.		.	.	.	.	0.182408		translin, putative, expressed
Os.27080.1.S1_at	LOC_Os02g36450	.	.	.	.	.	.		.	.	.	0.180702	0.183153		transporter family protein, putative, expressed
OsAffx.2947.1.S1_at	LOC_Os02g43370	0.0346004	0.0259764	0.0650814	0.198583	.	0.169893		.	.	0.111848	0.111038	0.105369		transposon protein, putative, unclassified, expressed
Os.50203.1.S1_at	LOC_Os06g39680	.	.	.	.	.	.		.	.	.	.	0.184238	FAR1	transposon protein, putative, unclassified, expressed
Os.56313.1.S1_at	LOC_Os03g57270	.	.	.	.	.	.		.	.	.	.	0.192415		ubiquitin carboxyl-terminal hydrolase, family 1, putative, expressed
Os.14854.1.S1_at	LOC_Os05g36360	.	.	.	.	.	.		.	.	.	.	0.178214		U-box domain containing protein, expressed
Os.20755.1.S1_at	LOC_Os04g42690	.	.	.	.	.	.		.	.	.	.	0.132813		UDP-glucoronosyl and UDP-glucosyl transferase domain containing protein, expressed
OsAffx.20211.1.S1_at	LOC_Os10g36580	.	.	.	.	.	.		.	.	.	.	0.192614		UP-9A, putative
Os.15991.1.S1_at	LOC_Os01g51860	.	.	.	.	.	.		.	.	.	.	0.155876		violaxanthin de-epoxidase, putative, expressed
Os.49813.1.S1_a_at	LOC_Os02g14790	.	.	.	.	.	.		.	.	.	.	0.190297		WD domain, G-beta repeat domain containing protein, expressed
Os.27000.1.S1_s_at	LOC_Os06g04040	.	.	.	.	.	.		.	.	.	.	0.184023		WD domain, G-beta repeat domain containing protein, expressed
Os.47927.1.S1_at	LOC_Os08g16600	.	.	.	.	.	.		.	.	.	.	0.187518		WD-40 repeat protein family, putative, expressed
OsAffx.31685.1.S1_at	LOC_Os12g10630	.	.	.	.	.	.		.	.	.	.	0.117354	ZF-HD family	ZF-HD protein dimerisation region containing protein, expressed
Os.30983.2.S1_x_at	LOC_Os03g40170	.	.	.	.	.	.		.	.	.	.	0.190494		zinc finger, C3HC4 type domain containing protein, expressed
Os.41109.1.S1_x_at	LOC_Os07g43740	.	.	.	.	.	.		.	.	0.19395	.	.		zinc finger, C3HC4 type domain containing protein, expressed
Os.14655.2.S1_at	LOC_Os12g04650	.	.	.	.	.	.		.	.	.	.	0.192628		zinc finger, C3HC4 type domain containing protein, expressed
The DEGs identified by using the empirical criterion of more than 5-fold change and cut-off p < 0.05 in SAM based on three independent biological replicates. The dot in the above table means that the difference between two samples did not reach the threshold.
