# Supplementary material for: Genome-wide gene expression profiling of introgressed indica rice alleles associated with seedling cold tolerance improvement in a japonica rice background
Source: BMC Genomics. 2012 Sep 7;13:461. doi: 10.1186/z (PMC3526417; doi:10.1186/z)
Supplement: Additional file 13 — Constitutively highly-expressed genes in K354. Excel file containing a list of non-cold-responsive genes with constitutively higher transcriptional expression in K354 than in C418. [file 1471-2164-13-461-S13.xls]

## Sheet: Sheet1
Additional file 13. non-cold-responsive genes with constitutively higher transcriptional expression in K354 than C418.
Probe ID	Locus ID	Fold Change [K354] vs [C418]						Transcriptional Factor Family	Annotation	presence/absence calls under control condition
		control	2h	6h	12h	24h	48h			K354	C418
Os.7213.1.S1_at	LOC_Os03g26229	6.26682	10.3914	6.32107	6.95538	11.0794	8.05669		40S ribosomal protein S9-1, putative, expressed	presence	absence
OsAffx.11993.1.S1_at	LOC_Os02g11960	13.7886	15.9407	18.6911	25.8252	11.3591	19.8351		ABC transporter, ATP-binding protein, putative	presence	absence
Os.2371.1.S1_at	LOC_Os12g26290	7.29418	10.9383	10.0038	8.96884	8.77233	.		alpha-DOX2, putative, expressed	presence	presence
Os.51599.1.S1_at	LOC_Os09g19820	77.1645	64.295	73.2562	50.1465	24.2898	41.2091		aminopeptidase, putative, expressed	presence	absence
Os.56077.1.S1_x_at	LOC_Os09g16760	74.0716	46.5417	46.3165	28.6478	60.3008	24.9941		ankyrin repeat family protein, putative, expressed	presence	absence
OsAffx.20062.1.S1_at	LOC_Os12g40920	13.7669	16.0547	27.7687	30.5269	12.6752	12.8525		bZIP transcription factor domain containing protein, expressed	presence	presence
Os.10751.1.S1_at	LOC_Os10g41100	43.3865	69.0043	52.0192	47.7528	46.082	63.9221	C2C2-CO-like family	CCT motif family protein, expressed	presence	presence
Os.40028.1.A1_at	LOC_Os02g22580	31.5161	13.7908	18.7995	12.4853	11.2375	11.4185		conserved hypothetical protein	presence	absence
Os.5776.1.S1_at	LOC_Os02g30600	9.34188	20.0355	17.5361	18.0593	17.4888	13.3766		conserved hypothetical protein	presence	absence
Os.30600.1.S2_at	LOC_Os05g50434	8.56861	10.3106	9.57872	8.58634	7.07209	9.32607		Conserved hypothetical protein	presence	absence
Os.49360.1.S2_at	Os02g0467400	6.95652	12.6389	7.68263	11.0047	7.77649	8.58894		Conserved hypothetical protein	presence	absence
Os.20851.1.A1_x_at	Os02g0772100	12.2552	9.15745	12.9523	7.95646	8.63468	7.88021		Conserved hypothetical protein	presence	presence
OsAffx.16827.1.S1_at	LOC_Os08g04590	32.2728	42.1976	28.4571	29.858	43.8671	69.4498		csAtPR5, putative	presence	absence
Os.50200.1.S1_at	LOC_Os06g28820	10.3872	22.6233	20.135	15.0273	7.95564	11.6997		cycloartenol synthase, putative	presence	presence
Os.52428.2.S1_at	LOC_Os06g43510	31.2087	39.1981	39.0482	27.9875	16.8024	16.3686		cytochrome P450 71D6, putative, expressed	presence	absence
Os.26968.1.S1_at	LOC_Os06g30179	39.0131	45.231	44.1872	49.8767	29.6663	61.4207		cytochrome P450, putative, expressed	presence	absence
Os.38113.2.S1_a_at	LOC_Os07g11739	18.8336	7.64874	6.12401	6.63875	9.56932	6.30287		cytochrome P450, putative, expressed	presence	absence
Os.11110.1.S1_at	LOC_Os11g27730	161.144	171.941	179.302	169.796	94.2593	93.0009		cytochrome P450, putative, expressed	presence	absence
OsAffx.30939.2.S1_s_at	LOC_Os11g11960	30.393	20.0674	21.589	39.5272	30.4041	69.9243		disease resistance protein RPM1, putative, expressed	presence	absence
Os.4192.1.S1_at	LOC_Os11g12340	194.881	164.228	162.542	132.554	63.2536	55.7361		disease resistance protein RPM1, putative, expressed	presence	absence
Os.57480.1.S1_at	LOC_Os07g40580	8.16984	8.10419	8.94859	6.49189	9.32355	9.6892		eukaryotic translation initiation factor 5A, putative, expressed	presence	presence
Os.30376.1.S1_at	LOC_Os01g02130	57.9814	16.5746	32.9906	37.9537	13.6073	7.89479		expressed protein	presence	absence
Os.49617.1.A1_at	LOC_Os01g15399	13.5909	13.983	10.3047	7.7684	6.714	.		expressed protein	presence	absence
Os.7007.1.S1_at	LOC_Os02g12150	46.8435	32.7743	34.7092	35.9649	29.2702	24.5062		expressed protein	presence	absence
Os.11706.1.S1_at	LOC_Os02g14500	15.8045	22.3603	18.6824	14.4394	18.8261	18.9916		expressed protein	presence	presence
Os.54344.1.S1_x_at	LOC_Os02g14800	20.0913	30.3657	26.8146	20.3637	13.2089	16.2633		expressed protein	presence	absence
Os.52302.2.S1_x_at	LOC_Os02g23930	14.6637	13.2887	11.2339	11.5306	9.23255	9.68287		expressed protein	presence	absence
Os.50624.1.S1_at	LOC_Os02g23939	26.5391	23.2463	17.2664	19.0413	12.8006	13.3881		expressed protein	presence	absence
Os.51348.1.S2_at	LOC_Os02g24210	46.2672	62.5239	65.566	55.4981	63.8223	54.8263		expressed protein	presence	absence
Os.51784.1.S1_at	LOC_Os02g26790	31.0818	28.8927	23.1093	17.9085	34.1333	15.2067		expressed protein	presence	absence
Os.5410.1.S1_at	LOC_Os02g27592	15.2777	20.7714	19.4951	12.6906	9.15502	9.58406		expressed protein	presence	presence
Os.49320.1.S1_s_at	LOC_Os02g27594	141.161	127.037	127.367	75.2843	101.049	100.043		expressed protein	presence	absence
Os.27557.1.S1_at	LOC_Os02g29300	15.1679	10.1637	10.4436	13.8605	13.8096	15.481		expressed protein	presence	absence
Os.8066.2.S1_at	LOC_Os02g29360	14.4217	19.4072	20.5412	12.0456	21.4575	14.9201		expressed protein	presence	absence
Os.9326.1.S1_at	LOC_Os02g30470	7.72066	17.681	11.4348	10.5444	21.1316	12.4169		expressed protein	presence	absence
Os.35648.1.S1_at	LOC_Os03g21664	38.894	61.3696	41.6042	35.7936	36.3098	33.112		expressed protein	presence	absence
Os.5774.1.S1_at	LOC_Os03g22259	82.6099	83.3043	60.5275	58.1869	59.714	90.5772		expressed protein	presence	absence
Os.46762.1.S1_at	LOC_Os03g24730	14.0535	10.1877	11.0991	12.838	19.238	19.6591		expressed protein	presence	absence
Os.1151.2.S2_a_at	LOC_Os03g40920	11.8265	8.06033	10.0212	8.7191	11.1124	5.65079		expressed protein	presence	presence
Os.51250.1.S1_at	LOC_Os03g47050	31.698	20.7658	21.0369	22.1648	19.8504	22.8849		expressed protein	presence	absence
Os.56956.1.S1_at	LOC_Os04g01330	134.404	124.36	117.905	102.227	85.3691	119.093		expressed protein	presence	absence
Os.52079.1.S1_at	LOC_Os04g02580	8.39271	5.07788	6.17944	5.70868	.	5.0599		expressed protein	presence	absence
Os.37386.1.S1_at	LOC_Os04g03164	23.1862	21.2555	15.0985	12.0117	13.6749	8.83746		expressed protein	presence	absence
Os.6075.1.S2_at	LOC_Os04g06520	11.5142	10.7013	8.81148	10.0249	11.3096	18.6783		expressed protein	presence	absence
Os.23157.1.S1_at	LOC_Os04g08190	13.3975	20.9597	13.1419	12.2499	8.47648	9.81717		expressed protein	presence	absence
Os.36350.1.A1_at	LOC_Os04g09350	42.9222	34.1086	45.3232	34.2344	27.8698	36.4471		expressed protein	presence	absence
Os.50510.1.S1_at	LOC_Os05g50330	25.7498	34.2777	33.3007	35.1495	25.0664	35.3921		expressed protein	presence	absence
Os.50213.1.S1_at	LOC_Os06g15730	15.8833	14.0278	11.611	11.1647	10.8861	16.5591		expressed protein	presence	presence
OsAffx.27664.1.S1_at	LOC_Os06g16140	9.49179	11.2159	11.0142	13.9463	11.3172	15.2023		expressed protein	presence	absence
Os.10660.1.S1_at	LOC_Os07g06834	21.1	26.0304	25.5405	34.3027	41.1777	41.6161		expressed protein	presence	absence
Os.7388.1.S1_s_at	LOC_Os07g07030	5.99899	6.94142	6.4161	8.08892	13.1007	19.6572		expressed protein	presence	absence
Os.30993.1.S1_at	LOC_Os07g12390	17.782	12.4513	6.96127	6.28492	9.97505	11.8916		expressed protein	presence	absence
Os.17937.1.S1_a_at	LOC_Os07g13234	73.2599	55.7536	53.2612	38.6351	22.267	18.7304		expressed protein	presence	absence
Os.8286.1.S1_at	LOC_Os07g20164	24.274	26.7317	24.5019	23.7084	29.7034	15.264		expressed protein	presence	absence
Os.32488.1.S1_at	LOC_Os07g23120	5.68376	9.11408	7.61662	15.2382	9.35603	10.3623		expressed protein	presence	presence
Os.10502.1.S1_at	LOC_Os07g28614	43.373	33.8406	21.0174	18.0003	29.4697	15.3517		expressed protein	presence	absence
Os.39278.1.A1_at	LOC_Os08g01240	21.7158	13.5857	20.9377	20.1599	13.2559	17.4239		expressed protein	presence	M
Os.27306.1.S1_at	LOC_Os08g02904	50.2587	82.2959	83.5672	67.0828	64.8528	100.624		expressed protein	presence	M
Os.49292.2.S1_x_at	LOC_Os09g16714	14.9251	10.1538	14.3701	17.2472	20.1798	15.1089		expressed protein	presence	M
Os.14086.1.S1_s_at	LOC_Os09g17049	68.024	63.5444	86.2829	91.7805	82.1878	97.6318		expressed protein	presence	absence
Os.54372.1.S2_at	LOC_Os09g19274	23.9805	19.6844	24.5665	15.437	17.83	12.8724		expressed protein	presence	absence
Os.18313.1.S1_at	LOC_Os09g20579	33.4833	26.0714	24.895	19.4739	33.5193	18.9618		expressed protein	presence	absence
Os.18580.2.S1_at	LOC_Os10g11110	129.385	127.939	140.886	146.51	99.5595	88.549		expressed protein	presence	absence
Os.51181.1.S1_at	LOC_Os10g28254	40.7968	40.5499	73.0886	71.5729	68.8497	82.8246		expressed protein	presence	presence
Os.46797.1.S1_at	LOC_Os10g32199	7.27528	8.05469	5.65829	6.81394	6.52513	18.2233		expressed protein	presence	absence
Os.10498.1.S1_at	LOC_Os10g35100	23.7601	26.7613	22.1591	19.2782	30.5084	13.4102		expressed protein	presence	absence
Os.27780.2.S1_a_at	LOC_Os10g36260	27.5445	15.5612	13.8513	11.714	13.5834	15.122		expressed protein	presence	absence
OsAffx.30906.1.S1_at	LOC_Os11g09710	26.764	22.4052	22.0877	18.9737	44.2226	28.3976		expressed protein	presence	absence
Os.27601.1.A1_at	LOC_Os11g09850	22.1694	25.0139	20.6014	21.4068	30.1851	44.7596		expressed protein	presence	absence
Os.18594.1.S2_at	LOC_Os11g09940	36.9981	44.0975	50.1485	57.2245	49.761	57.9282		expressed protein	presence	absence
Os.50578.2.S1_at	LOC_Os11g20239	25.4625	16.1271	13.7429	11.2796	12.8166	.		expressed protein	presence	absence
Os.15351.1.S1_at	LOC_Os11g20310	89.0924	102.114	114.89	78.4019	105.155	70.3841		expressed protein	presence	absence
OsAffx.19002.1.S1_at	LOC_Os11g25130	13.381	12.0178	11.1133	13.7194	12.3294	13.1353		expressed protein	presence	absence
Os.34006.1.S1_x_at	LOC_Os11g26594	14.9586	13.2044	12.0268	8.42644	6.34008	6.11294		expressed protein	presence	absence
Os.52253.1.S1_at	LOC_Os11g28420	304.616	146.873	161.147	176.037	166.777	311.186		expressed protein	presence	absence
Os.10514.1.S1_at	LOC_Os11g28600	100.887	63.8272	52.6072	47.3374	121.017	115.082		expressed protein	presence	absence
Os.10180.1.S1_at	LOC_Os11g29140	13.6921	12.5563	10.2369	7.59229	9.28462	9.37051		expressed protein	presence	absence
Os.18410.1.S1_at	LOC_Os11g31420	129.3	117.795	108.802	111.774	84.8518	111.014		expressed protein	presence	absence
Os.6148.1.S1_at	LOC_Os11g31700	5.87702	.	6.245	6.63862	.	6.39272		expressed protein	presence	presence
Os.18403.1.S1_at	LOC_Os11g32250	195.24	170.635	218.801	103.103	85.1706	75.1301		expressed protein	presence	absence
Os.9454.1.S1_at	LOC_Os11g32780	25.4589	36.542	42.0215	42.2695	52.8862	51.8804		expressed protein	presence	absence
Os.52807.1.S1_at	LOC_Os11g39209	19.5302	16.5463	15.5163	13.5494	13.019	9.61194		expressed protein	presence	absence
Os.51651.1.A1_at	LOC_Os11g40160	23.4462	31.3702	25.1443	18.7692	22.254	39.2048		expressed protein	presence	absence
Os.52299.1.S1_at	LOC_Os11g40249	12.6702	18.0137	14.3691	20.202	21.8555	19.6593		expressed protein	presence	absence
Os.53792.1.S1_at	LOC_Os11g44330	5.30845	5.3917	.	6.78106	.	5.44823		expressed protein	presence	absence
Os.35688.1.S1_at	LOC_Os11g44870	5.86331	7.0542	6.83873	5.82884	5.5188	8.76635		expressed protein	presence	presence
Os.49879.1.S1_at	LOC_Os11g45809	21.9077	18.1943	16.6392	14.2481	21.9745	17.0981		expressed protein	presence	M
Os.53981.1.S1_at	LOC_Os11g45890	7.88787	7.2154	7.53251	7.42664	10.4392	6.07753		expressed protein	presence	absence
Os.39672.1.A1_s_at	LOC_Os11g47453	8.92511	10.4616	14.9022	10.4058	.	7.91907		expressed protein	presence	absence
Os.37083.1.S1_at	LOC_Os12g21734	12.4726	14.8052	14.7231	19.5402	9.76136	18.3639		expressed protein	presence	absence
Os.25230.2.A1_at	LOC_Os10g18480	27.8547	23.3425	21.8986	14.5058	14.4711	22.6134		glucosyltransferase, putative	presence	absence
Os.52854.1.S1_at	LOC_Os07g28480	48.7112	50.5374	34.2877	27.24	27.6658	29.2345		glutathione S-transferase, putative, expressed	presence	M
Os.11465.1.S1_at	LOC_Os11g33270	10.7308	19.1206	16.2376	15.116	16.3541	17.4087		glycosyl hydrolases family 16, putative, expressed	presence	presence
Os.40417.1.A1_at	LOC_Os07g14740	7.93837	8.22516	14.1678	14.6782	15.2291	23.5206		harpin-induced protein 1 domain containing protein, expressed	presence	presence
Os.10300.1.S1_at	LOC_Os01g01840	18.8813	25.4955	13.2246	33.6312	19.3876	17.4474	bHLH family	helix-loop-helix DNA-binding domain containing protein, expressed	presence	absence
Os.20204.3.S1_a_at	LOC_Os02g12380	7.00532	9.69875	6.07498	6.74318	8.48951	5.01651		histone deacetylase, putative, expressed	presence	absence
Os.7822.1.S1_at	LOC_Os04g02060	67.8877	41.7928	30.7882	30.9738	40.1742	36.9873		hypothetical protein	presence	absence
OsAffx.7086.1.S1_at	LOC_Os11g11970	7.56183	5.35502	7.14804	9.57756	7.401	15.5884		hypothetical protein	presence	presence
Os.36903.1.S1_at	Os07g0237700	13.0014	18.0487	13.4912	17.3699	28.4464	20.8692		Hypothetical protein	presence	absence
Os.24100.1.A1_at	Os07g0272800	13.078	11.8505	10.2069	10.9495	12.9595	7.49153		Hypothetical protein	presence	absence
Os.4887.1.S1_at	Os11g0229000	10.3421	12.7498	10.4636	11.3964	13.6904	13.8213		Hypothetical protein	presence	absence
Os.23555.1.A1_at	Os12g0428400	19.6844	19.1351	14.0575	17.6386	11.2937	8.07002		Hypothetical protein	presence	absence
Os.50872.1.S1_at	LOC_Os08g03020	8.39548	21.4087	14.7242	11.0775	9.54748	6.40323		lectin-like receptor kinase 1, putative, expressed	presence	absence
Os.15829.1.S1_at	LOC_Os02g10120	8.11832	14.3779	8.17306	11.7461	6.30376	9.75673		lipoxygenase, putative, expressed	presence	presence
Os.49419.1.S1_at	LOC_Os11g39320	19.2098	19.3192	10.9983	9.91303	9.21609	8.02557		LZ-NBS-LRR class, putative, expressed	presence	absence
Os.53661.1.S1_at	LOC_Os11g24630	6.84846	6.9418	6.55534	6.60223	8.52024	7.16064		magnesium-dependent phosphatase 1, putative, expressed	presence	absence
Os.12089.1.S1_at	LOC_Os07g40986	27.6896	23.6887	25.6785	22.1698	13.6978	9.66317		NAD dependent epimerase/dehydratase family protein, putative, expressed	presence	presence
OsAffx.2660.1.S1_at	LOC_Os02g18070	7.16876	9.85116	9.46693	12.4049	5.92752	7.5334		NB-ARC domain containing protein, expressed	presence	absence
Os.49914.2.S1_x_at	LOC_Os07g33730	10.8542	7.66159	8.36575	10.5043	7.76526	8.37307		NB-ARC domain containing protein, expressed	presence	absence
Os.49868.1.S1_at	LOC_Os11g11580	11.5554	11.2548	7.9195	6.94419	5.66824	.		NB-ARC domain containing protein, expressed	presence	absence
Os.50270.1.S1_at	LOC_Os11g39310	18.8038	19.9495	13.4295	12.5817	10.5359	15.1972		NB-ARC domain containing protein, expressed	presence	absence
Os.52240.1.S1_at	LOC_Os11g39190	36.1763	34.8413	22.834	18.0172	19.5118	15.8494		NB-ARC domain containing protein, putative, expressed	presence	absence
Os.52223.1.S1_at	LOC_Os11g12000	26.2566	19.533	20.0454	20.6307	24.2573	39.0175		NBS-LRR disease resistance protein, putative, expressed	presence	presence
Os.14731.1.S1_at	AK062276	25.84	33.4287	33.541	29.0919	24.8764	36.027		no hits found	presence	absence
Os.4652.1.S1_at	AK062644	13.606	13.9363	14.6909	12.0489	13.5942	17.6459		no hits found	presence	absence
Os.36647.1.S1_x_at	AK062965	12.1689	11.655	10.9742	8.86727	12.0023	15.3445		no hits found	presence	presence
Os.51502.1.S1_at	AK062966	5.50326	.	5.36393	5.82274	7.10783	6.29336		no hits found	presence	presence
OsAffx.23030.1.S1_s_at	AK102437	40.9133	36.606	27.1598	19.9682	37.7249	30.2968		no hits found	presence	absence
Os.27589.1.S1_at	AK110949	26.8032	23.3177	16.2975	10.7987	7.05313	8.60648		no hits found	presence	absence
Os.9845.1.S1_at	AU030781	18.946	19.018	16.9542	15.1916	12.7557	8.35113		no hits found	presence	absence
Os.17770.1.S1_at	BI813552	14.9775	18.4603	16.8635	13.3159	12.1065	10.4604		no hits found	presence	absence
Os.8015.1.S1_at	BP432977	26.295	43.5479	31.7779	25.969	63.4248	72.2203		no hits found	presence	presence
Os.14923.1.S1_at	CB625965	101.403	98.847	85.7647	87.0161	103.446	87.9686		no hits found	presence	presence
Os.48153.2.A1_s_at	CB627712	9.80398	13.8829	10.8684	9.07272	11.4795	13.5199		no hits found	presence	absence
Os.26896.1.A1_at	CB627833	14.6876	11.6791	11.501	12.2687	8.63717	9.17851		no hits found	presence	absence
Os.47371.1.S1_at	CR280501	33.981	28.726	33.3065	34.7646	29.1534	18.5869		no hits found	presence	absence
Os.56036.1.S1_at	Os02g0515300	8.20971	9.4103	7.31623	7.80024	10.2195	13.3653		no hits found	presence	absence
Os.7570.1.S1_at	Os11g0471100	68.153	74.3015	42.3289	47.2135	30.3807	38.2422		no hits found	presence	presence
Os.49584.1.S1_at	LOC_Os11g12260	52.1364	50.7467	50.3693	45.9303	47.1425	36.8037		non-TIR-NBS-LRR type resistance protein, putative	presence	absence
OsAffx.3267.1.S1_at	LOC_Os03g18070	215.278	108.351	108.859	36.0548	8.92242	6.12319		omega-3 fatty acid desaturase, chloroplast precursor, putative, expressed (OsFAD7)	presence	absence
Os.26569.1.S1_at	LOC_Os04g09604	25.0954	25.8671	20.7166	18.981	12.5132	10.492		O-methyltransferase, putative, expressed	presence	presence
Os.10277.1.S1_at	LOC_Os04g09654	12.775	11.5424	8.35533	8.00171	15.047	7.65492		O-methyltransferase, putative, expressed	presence	absence
Os.18422.1.A1_at	LOC_Os07g06500	10.4648	12.0087	11.4549	10.0132	10.9248	10.8602		OsFBL34 - F-box domain and LRR containing protein, expressed	presence	presence
Os.54174.1.S1_at	LOC_Os02g21260	22.0655	16.6272	12.6062	12.26	10.9033	8.43614		OsFBL8 - F-box domain and LRR containing protein, expressed	presence	absence
Os.29745.1.S2_at	LOC_Os07g12560	8.74099	13.6301	15.8792	21.5092	30.4852	39.8875		OsFBX224 - F-box domain containing protein	presence	absence
Os.27512.1.A1_at	LOC_Os11g32940	26.3109	25.2428	27.7978	19.812	19.0596	19.5711		OsFBX421 - F-box domain containing protein, expressed	presence	absence
OsAffx.7285.1.S1_at	LOC_Os11g33310	18.7945	21.1308	14.8094	15.3931	.	7.63067		OsFBX424 - F-box domain containing protein	presence	absence
Os.26810.1.A1_s_at	LOC_Os02g16940	15.469	8.0655	6.43569	7.20836	5.61825	.		OsSub13 - Putative Subtilisin homologue, expressed	presence	presence
Os.23327.2.S1_a_at	LOC_Os10g10130	402.952	331.208	304.952	340.72	231.982	223.393		OsWAK112d - OsWAK receptor-like protein kinase, expressed	presence	absence
OsAffx.31501.1.S1_at	LOC_Os11g45850	12.6015	7.18189	7.58796	8.068	8.52853	10.6039		OsWRKY81 - Superfamily of TFs having WRKY and zinc finger domains, expressed	presence	absence
Os.55600.1.S1_at	LOC_Os04g08550	13.4396	11.9716	11.1424	10.2124	7.21056	7.42998		oxidoreductase, aldo/keto reductase family protein, putative, expressed	presence	presence
Os.27338.1.A1_at	LOC_Os03g53170	5.33438	6.36848	7.30531	6.34439	7.61387	8.65332		pentatricopeptide, putative, expressed	presence	absence
Os.35815.1.S1_at	LOC_Os01g02080	8.24296	13.8845	12.0442	10.2456	6.80003	9.62394		peptidyl-prolyl cis-trans isomerase, putative, expressed	presence	presence
Os.35907.1.S1_at	LOC_Os11g33394	26.9764	20.0854	29.8791	34.4691	27.4423	23.9787		plant protein of unknown function domain containing protein, expressed	presence	presence
Os.34013.1.S1_at	LOC_Os01g02320	19.0764	32.0317	17.1312	23.5826	46.3284	29.3864		protein kinase domain containing protein, expressed	presence	absence
Os.27681.1.S1_a_at	LOC_Os09g18594	146.03	135.642	149.171	152.615	70.6663	112.482		protein kinase domain containing protein, expressed	presence	absence
Os.27174.1.A1_at	LOC_Os09g19229	15.2359	21.8058	18.4473	24.4644	12.2954	16.3656		protein kinase domain containing protein, expressed	presence	presence
Os.46177.1.S1_at	LOC_Os01g70060	13.4074	18.3068	6.85668	8.40019	8.96994	19.5856		protein of unknown function, DUF618 domain containing protein, expressed	presence	presence
Os.50240.1.S1_at	LOC_Os01g02590	47.9798	41.4891	32.8501	29.2163	14.9075	11.9393		receptor-like kinase, putative, expressed	presence	absence
Os.26792.1.S1_at	LOC_Os11g36160	16.08	10.6089	9.45228	7.28524	6.61288	.		receptor-like protein kinase 2 precursor, putative, expressed	presence	absence
Os.5429.1.S1_at	LOC_Os11g40970	17.1047	11.9844	9.21293	8.21829	5.02432	8.0487		receptor-like protein kinase precursor, putative, expressed	presence	absence
Os.27441.1.S1_at	LOC_Os11g25240	26.0749	41.2079	32.8158	28.083	16.7889	21.6557		retrotransposon protein, putative, unclassified	presence	absence
Os.26869.1.A1_at	LOC_Os12g30120	6.48097	9.29426	6.55927	7.24528	6.26914	5.2958		retrotransposon protein, putative, unclassified	presence	presence
Os.46107.1.S2_a_at	LOC_Os02g32250	34.8645	32.431	29.8713	32.1515	34.4419	46.9469		retrotransposon protein, putative, unclassified, expressed	presence	absence
Os.11685.1.S1_at	LOC_Os03g41200	53.7503	97.1632	74.2364	97.2986	118.657	174.71		retrotransposon protein, putative, unclassified, expressed	presence	absence
OsAffx.27394.1.S1_at	LOC_Os05g50420	11.1317	13.8262	21.1112	24.6537	29.4114	35.2821		retrotransposon protein, putative, unclassified, expressed	presence	presence
Os.50940.1.S1_a_at	LOC_Os07g05440	9.39641	10.6516	8.83662	11.4616	9.78296	23.1255		retrotransposon protein, putative, unclassified, expressed	presence	absence
Os.46127.1.S1_x_at	LOC_Os10g35260	6.73703	7.99254	8.32645	7.16181	5.06207	5.89269		Rf1, mitochondrial precursor, putative, expressed	presence	absence
OsAffx.12065.1.S1_at	LOC_Os02g16060	31.4098	23.8759	16.4068	16.1059	13.1106	11.5536		RGA-1, putative, expressed	presence	absence
Os.9021.4.S1_at	LOC_Os11g08530	260.683	160.12	182.833	156.227	123.583	204.012		RNA-directed DNA polymerase, putative, expressed	presence	absence
Os.49833.1.S2_at	LOC_Os11g20384	6.43214	9.82697	8.32583	9.76639	6.75999	5.78316		SacI homology domain containing protein, expressed	presence	presence
Os.46450.1.S1_at	LOC_Os10g34930	14.0999	12.8706	9.32604	12.9071	19.7676	11.1926		secretory protein, putative, expressed	presence	presence
Os.54385.1.S1_at	LOC_Os04g01320	8.25289	.	6.36451	7.71112	9.12559	10.3789		serine/threonine-protein kinase receptor precursor, putative, expressed	presence	presence
Os.49805.1.S1_at	LOC_Os09g19160	8.27085	5.01078	7.1336	8.59768	.	7.78822		serine/threonine-protein kinase, putative, expressed	presence	presence
Os.26510.1.S1_at	LOC_Os11g37759	26.9761	32.7125	19.4194	15.7063	15.5865	17.6297		stripe rust resistance protein Yr10, putative, expressed	presence	absence
Os.23201.1.S1_at	LOC_Os07g33680	12.3615	14.2824	12.6076	14.737	15.2534	10.7972		succinate dehydrogenase subunit 3, putative, expressed	presence	presence
Os.33341.2.S1_at	LOC_Os01g45830	221.59	108.168	225.78	160.079	126.065	159.87		sulfate transporter, putative, expressed	presence	absence
Os.49482.1.S1_at	LOC_Os01g12920	11.9926	11.2836	11.0793	11.4892	8.0994	9.37748		thioesterase family protein, putative, expressed	presence	absence
Os.24985.1.A1_at	LOC_Os12g07950	110.243	92.9296	178.907	135.533	133.258	142.789		transcriptional regulator Sir2 family protein, putative, expressed	presence	absence
Os.35257.1.S1_at	LOC_Os07g03960	11.4345	12.4107	10.9228	10.0809	13.9034	19.1951		transporter family protein, putative, expressed	presence	presence
Os.27403.1.A1_at	LOC_Os07g05640	180.653	125.071	101.625	89.6962	61.4241	60.0725		transporter family protein, putative, expressed	presence	absence
Os.54067.1.S1_at	LOC_Os02g13770	15.8858	13.6871	8.45281	8.47275	6.32895	.		transposon protein, putative, CACTA, En/Spm sub-class, expressed	presence	absence
Os.51175.1.S1_x_at	LOC_Os04g03884	75.2151	77.9611	56.2	41.5304	60.5715	65.769		transposon protein, putative, CACTA, En/Spm sub-class, expressed	presence	absence
Os.7270.1.S1_x_at	LOC_Os06g16050	24.841	32.5456	23.4271	24.5972	33.9362	39.9558		transposon protein, putative, CACTA, En/Spm sub-class, expressed	presence	absence
Os.52659.1.S1_at	LOC_Os11g10090	7.50733	8.73222	8.05703	7.26603	5.72623	5.59817		transposon protein, putative, CACTA, En/Spm sub-class, expressed	presence	absence
Os.51332.1.S1_at	LOC_Os02g30530	22.7704	26.918	19.8587	22.2362	30.9977	32.9991		transposon protein, putative, unclassified, expressed	presence	absence
Os.35323.1.S1_at	LOC_Os09g19150	13.3701	12.265	10.6761	10.3887	9.01145	7.6183		transposon protein, putative, unclassified, expressed	presence	absence
Os.52172.1.S1_at	LOC_Os03g47580	6.64822	8.02123	8.00755	8.40028	7.88482	6.1424		ubiquitin-conjugating enzyme, putative, expressed	presence	absence
Os.8143.1.S2_at	LOC_Os07g32020	6.13507	10.3474	11.9102	11.4257	10.6072	9.83303		UDP-glucoronosyl and UDP-glucosyl transferase domain containing protein, expressed	presence	absence
Os.14828.1.A1_s_at	LOC_Os09g20390.1	85.2244	101.738	182.67	238.002	125.069	131.64		Trehalose-6-phosphate phosphatase.	presence	absence
Os.53864.1.S1_at	LOC_Os11g09864	50.2027	43.9588	37.8821	43.252	33.5437	35.5701		wali7, putative, expressed	presence	absence
Os.53610.1.S1_at	LOC_Os02g16270	19.8211	18.8929	14.6174	8.32182	6.7456	6.6774		xa1, putative, expressed	presence	absence
OsAffx.27815.1.S1_s_at	LOC_Os06g24990	56.5088	74.6909	77.6344	104.22	122.608	80.8487		xylanase inhibitor protein 1 precursor, putative, expressed	presence	absence
Os.21255.3.S1_at	LOC_Os08g44050	11.0265	13.1517	7.80367	7.05249	7.90034	9.11785		ZOS8-12 - C2H2 zinc finger protein, expressed	presence	presence
The DEGs identified by using the empirical criterion of more than 5-fold change and cut-off p < 0.05 in SAM based on three independent biological replicates. The dot in the above table means that the difference between two samples did not reach the threshold.
