# Supplementary material for: Genome-wide gene expression profiling of introgressed indica rice alleles associated with seedling cold tolerance improvement in a japonica rice background
Source: BMC Genomics. 2012 Sep 7;13:461. doi: 10.1186/z (PMC3526417; doi:10.1186/z)
Supplement: Additional file 14 — TF genes detected to be differentially regulated by cold. Excel file containing a list of TF genes differentially regulated by cold in K354 and C418. [file 1471-2164-13-461-S14.xls]

## Sheet: Sheet1
Additional file 14. The list of TF genes differentially regulated by cold in K354 and C418.
Probe ID	Gene ID	TF	Fold Change [K354] vs [C418]							Fold Change [K354 stress] vs [K354 control]						Fold Change [C418 stress] vs [C418 control]
			control	2h	6h	12h	24h	48h		2h	6h	12h	24h	48h		2h	6h	12h	24h	48h
K354-specific induced genes by cold
Os.24712.1.A1_s_at	LOC_Os03g60390	Alfin family	.	.	.	.	.	.		.	.	.	.	5.24		.	.	.	.	.
Os.54786.1.S1_at	LOC_Os08g34360	AP2/EREBP family	.	.	.	.	.	.		.	.	.	.	5.38		.	.	.	.	.
OsAffx.12587.1.S1_s_at	LOC_Os02g51320	bHLH family	.	.	.	.	.	.		.	.	.	5.39	.		.	.	.	.	.
Os.54644.1.S1_at	LOC_Os05g50080	C3H family	.	.	.	.	.	.		.	.	.	5.98	.		.	.	.	.	.
Os.2365.1.S1_at	LOC_Os06g04870	HB family	.	.	.	.	.	.		.	.	.	5.09	.		.	.	.	.	.
Os.14126.1.S1_at	LOC_Os03g43930	HB family	.	.	.	.	.	.		.	.	.	.	6.94		.	.	.	.	.
Os.26082.1.S1_s_at	LOC_Os02g15810	HMG family	.	.	.	.	.	.		.	.	.	5.52	.		.	.	.	.	.
Os.7784.1.S1_at	LOC_Os12g32620	LIM family	.	.	.	.	.	.		.	.	.	9.79	.		.	.	.	.	.
Os.1726.1.S1_at	LOC_Os01g18240	MYB family	.	.	.	.	.	.		.	.	.	6.54	.		.	.	.	.	.
Os.49509.1.S1_at	LOC_Os08g44620	PLATZ family	.	.	.	.	.	.		.	.	.	8.01	.		.	.	.	.	.
Os.11203.1.S1_at	LOC_Os01g69830	SBP family	.	.	.	.	.	.		.	.	.	5.59	5.05		.	.	.	.	.
Os.13466.1.S1_at	LOC_Os02g43300	Trihelix family	.	.	.	.	.	.		.	.	.	5.66	.		.	.	.	.	.
K354 and C418 commonly induced genes by cold
Os.8031.1.S1_at	LOC_Os01g21120	AP2/EREBP family	.	.	.	.	.	.		.	7.32154	14.7576	30.2204	40.7104		6.16346	11.8596	14.6157	41.6556	72.844
Os.54944.1.S1_at	LOC_Os02g52670	AP2/EREBP family	.	.	.	.	.	.		.	11.0816	30.9965	27.3379	36.1572		9.31319	17.1424	26.1501	60.5912	67.3172
Os.8920.1.S1_at	LOC_Os07g47790	AP2/EREBP family	.	0.121378	.	.	.	.		.	.	6.09566	5.95089	9.61084		13.5408	5.86912	8.00585	10.1401	12.0975
OsAffx.17366.1.S1_at	LOC_Os08g36920	AP2/EREBP family	.	0.196821	.	.	.	.		11.4034	48.7355	79.052	87.3454	106.833		95.023	111.47	96.0857	204.625	165.23
Os.52451.1.A1_at	LOC_Os09g28440	AP2/EREBP family	.	.	.	.	.	.		28.1528	117.448	122.037	156.742	204.082		89.5935	95.219	95.4069	197.245	194.378
Os.31908.1.S1_at	LOC_Os01g12440	AP2/EREBP family	.	.	.	.	.	.		.	.	5.09789	5.8984	29.0249		.	.	.	7.18855	42.0555
Os.3766.1.S1_at	LOC_Os01g58420	AP2/EREBP family	.	.	.	.	.	.		6.36612	7.84227	8.56752	6.70406	9.41503		7.81191	6.74342	6.18345	6.81067	7.07334
Os.50639.1.S1_at	LOC_Os02g43970	AP2/EREBP family	.	.	.	.	.	.		.	.	.	5.79085	.		.	.	.	5.32607	.
Os.7718.1.S1_at	LOC_Os05g27930	AP2/EREBP family	.	.	.	.	.	.		.	.	.	.	8.44358		.	.	.	.	8.07601
Os.30670.1.S1_at	LOC_Os07g22730	AP2/EREBP family	.	0.131781	.	.	.	.		.	.	.	8.67104	20.6799		.	.	.	7.81526	12.9224
Os.46602.1.S1_at	LOC_Os10g41330	AP2/EREBP family	.	.	.	.	.	.		5.10923	12.4952	31.322	28.4206	49.8334		6.10392	28.4945	70.1071	54.4422	94.037
Os.14125.1.S1_at	LOC_Os09g35030	AP2/EREBP family	.	.	.	.	.	.		11.8732	15.8728	15.6356	10.976	12.351		20.9533	24.4108	18.965	20.6519	18.3108
Os.5816.1.S1_at	LOC_Os09g35010	AP2/EREBP family	.	.	.	.	.	0		15.0137	19.9466	21.2886	20.1838	19.0344		24.4208	28.4576	29.369	29.602	26.3594
OsAffx.27442.1.S1_at	LOC_Os06g03670	AP2/EREBP family	.	.	.	.	.	0		6.08059	35.796	50.3368	32.8161	49.9685		33.0856	60.1447	58.1291	65.4109	51.8568
Os.40428.1.S1_at	LOC_Os01g73770	AP2/EREBP family	.	.	.	.	.	.		.	16.2947	20.983	12.1696	12.8691		.	26.2515	9.73151	31.0659	7.71726
Os.51078.1.S1_at	LOC_Os02g45450	AP2/EREBP family	.	.	.	.	.	.		.	7.31688	10.3968	8.21247	12.0527		24.2202	35.2435	40.118	41.8026	41.9537
Os.8374.1.S1_at	LOC_Os04g43910	ARF family	.	.	.	.	.	.		.	.	.	5.47322	19.4994		.	.	.	9.70054	26.4086
Os.31625.1.S1_at	LOC_Os08g06659	AS2 family	.	.	.	.	.	.		.	.	.	14.7116	59.8827		.	.	.	17.7166	70.6233
Os.51129.1.S1_at	LOC_Os06g39590	AUX/IAA family	.	.	.	.	.	.		.	22.0795	44.6881	53.0665	76.4567		.	19.666	35.1879	47.2406	80.3703
Os.7855.1.S1_at	LOC_Os12g40900	AUX/IAA family	.	.	.	.	.	.		.	.	.	6.48051	.		.	.	.	.	5.2273
Os.54005.1.S1_at	LOC_Os06g35900	BES1 family	.	.	.	.	.	.		.	.	.	.	7.60066		.	.	.	.	8.55004
Os.6043.1.S1_at	LOC_Os04g23550	bHLH family	.	0.169883	.	.	.	.		.	.	.	5.06537	6.72404		.	6.43902	.	10.5774	12.4954
OsAffx.13553.1.S1_at	LOC_Os03g59670	bHLH family	.	.	.	.	.	.		.	.	.	.	6.27691		.	.	.	.	5.49338
Os.33544.1.S1_at	LOC_Os03g58830	bHLH family	.	.	.	.	.	.		.	.	.	6.61736	6.15227		.	.	.	6.40487	7.4806
Os.55703.1.S1_at	LOC_Os04g28280	bHLH family	.	.	.	.	.	.		.	.	.	5.39165	7.92258		.	.	.	6.114	9.70407
Os.5860.1.S1_at	LOC_Os03g04310	bHLH family	.	.	.	.	.	.		.	.	.	6.24789	6.70743		.	.	.	5.39998	6.77658
Os.46956.1.S1_at	LOC_Os01g50940	bHLH family	.	.	.	.	.	.		.	.	8.10213	6.21443	9.94485		7.60221	7.24237	8.31671	11.4566	14.05
Os.32078.1.S1_at	LOC_Os01g51140	bHLH family	.	.	.	.	.	.		.	.	.	5.43013	5.50922		.	.	.	5.00437	.
Os.12498.2.S1_at	LOC_Os01g72370	bHLH family	.	0.102089	.	.	.	.		.	.	17.4765	23.4028	29.1972		12.0583	12.0996	33.3369	78.7152	71.2886
Os.7116.1.S1_at	LOC_Os03g53020	bHLH family	.	.	.	.	.	.		.	.	6.97215	5.99132	8.03599		5.45179	8.51404	8.11198	15.631	15.828
Os.23257.1.A1_at	LOC_Os06g06900	bHLH family	.	.	.	.	.	.		.	.	.	.	6.27121		.	.	.	.	5.2256
Os.32770.1.S1_at	LOC_Os01g09990	bHLH family	.	.	.	.	.	.		.	.	.	5.09232	.		.	.	.	6.90006	16.0683
Os.5093.1.S1_at	LOC_Os08g38210	bHLH family	.	.	.	.	.	.		.	.	.	.	9.00501		.	.	.	.	9.03276
Os.18178.1.S1_at	LOC_Os03g03550	bZIP family	.	.	.	.	.	.		.	.	.	.	6.15312		.	.	.	.	9.42264
Os.26821.1.S1_at	LOC_Os05g41540	bZIP family	.	.	.	.	.	.		.	.	.	.	5.06036		.	.	.	.	6.81312
Os.26538.1.S1_at	LOC_Os03g21800	bZIP family	.	.	.	.	.	.		.	.	.	5.40133	.		.	.	.	5.1858	6.08366
OsAffx.2611.1.S1_at	LOC_Os02g14910	bZIP family	.	.	.	.	.	.		.	.	.	12.6302	10.5177		.	.	.	11.4468	21.5544
Os.50246.1.S2_at	LOC_Os02g49880	C2C2-CO-like family	.	.	.	.	.	.		.	.	5.996	13.774	19.291		.	.	13.841	17.6372	19.3056
Os.49294.1.S1_at	LOC_Os09g33550	C2C2-CO-like family	.	.	.	.	.	.		.	.	.	.	10.6103		.	.	.	.	11.5462
Os.3400.1.S1_s_at	LOC_Os02g49230	C2C2-CO-like family	.	.	.	.	.	.		.	.	.	5.26061	10.1825		.	.	.	5.95352	11.3323
Os.12977.1.S1_at	LOC_Os06g19444	C2C2-CO-like family	.	.	.	.	.	.		.	.	.	9.13021	11.034		.	.	5.45646	5.9853	7.20327
Os.26572.1.S1_at	LOC_Os02g40510	C2C2-CO-like family	.	.	.	.	.	.		.	.	7.48886	9.67672	20.8787		.	.	.	8.29162	20.4886
Os.32813.1.A1_at	LOC_Os04g58190	C2C2-Dof family	.	.	.	.	.	.		.	.	.	.	6.04271		.	.	.	.	7.17413
Os.5736.2.S1_x_at	LOC_Os10g26620	C2C2-Dof family	.	.	.	.	.	.		.	.	.	.	7.64787		.	.	.	.	5.0558
Os.51307.1.S1_at	LOC_Os11g47630	C2H2 family	.	.	.	.	.	.		.	.	.	.	8.34746		.	.	.	.	7.41106
Os.10411.1.S1_at	LOC_Os01g62190	C2H2 family	.	.	.	.	.	.		.	.	.	.	6.20342		.	.	.	.	7.00076
Os.50970.1.S1_at	LOC_Os03g32230	C2H2 family	.	.	.	.	.	.		.	.	8.26555	10.8578	17.0589		.	9.52894	12.6599	32.2484	28.0255
Os.49588.1.S1_at	LOC_Os03g41390	C2H2 family	.	.	.	.	.	.		.	.	.	.	6.47093		.	.	.	.	5.13198
Os.28441.1.S1_at	LOC_Os03g60560	C2H2 family	.	.	.	.	.	.		.	11.3867	17.3662	13.6732	30.7935		9.14897	9.12158	10.677	13.8509	29.8865
Os.15874.1.A1_at	LOC_Os03g60570	C2H2 family	.	.	.	.	.	.		7.34623	27.778	41.8262	32.1538	51.6612		34.2289	30.883	39.1565	49.0895	61.7775
Os.54232.1.S1_at	LOC_Os05g37190	C2H2 family	.	.	.	.	.	.		.	.	12.0079	14.3949	35.6706		.	6.46206	9.78972	20.9321	35.4712
Os.5217.1.S1_at	LOC_Os01g14870	C3H family	.	.	.	.	.	.		.	.	.	8.54088	17.636		.	.	5.76881	9.25275	20.7542
Os.10382.1.S1_at	LOC_Os07g07974	CPP family	.	.	.	.	.	.		.	.	5.68814	7.42985	10.8522		.	.	.	.	5.32993
Os.2657.1.S1_x_at	LOC_Os10g39540	DBPfamily	.	.	.	.	.	.		.	.	.	.	10.1368		.	.	.	.	8.24666
Os.13743.1.S1_at	LOC_Os02g55560	DBPfamily	.	.	.	.	.	.		.	.	5.97884	6.10932	14.2359		.	.	.	9.86	17.8131
Os.34741.1.S1_at	LOC_Os01g19130	DBPfamily	.	.	.	.	.	.		.	.	.	.	7.08352		.	.	.	.	8.51835
OsAffx.26070.1.S1_at	LOC_Os03g21660	FAR1family	.	.	.	.	5.7602	.		.	.	.	48.9919	43.0571		.	.	.	9.25202	28.5298
Os.49746.1.S1_at	LOC_Os01g74020	GARP-G2-like family	.	.	.	.	.	.		.	5.78695	14.4507	51.9819	126.706		.	6.64612	12.9339	47.2666	110.872
Os.51945.1.S1_at	LOC_Os02g22020	GARP-G2-like family	.	.	.	.	.	.		.	.	5.32485	14.1254	21.5774		.	.	8.38948	16.576	28.7009
OsAffx.13358.1.S1_at	LOC_Os03g45194	GARP-G2-like family	.	.	.	.	.	.		.	.	.	5.94051	5.91275		.	.	5.33841	5.66904	6.82862
Os.10971.2.S1_at	LOC_Os04g54330	GNATfamily	.	.	.	.	.	.		.	5.23962	9.63291	17.8006	23.5258		.	.	.	8.74771	17.0175
Os.11766.1.S1_at	LOC_Os07g36170	GRAS family	.	.	.	.	.	.		.	.	.	.	5.73384		.	.	.	.	6.8248
Os.2347.1.S1_a_at	LOC_Os02g53690	GRF family	.	.	.	.	.	.		.	.	.	7.03803	14.3701		.	.	.	7.82393	13.5232
Os.49751.1.S1_at	LOC_Os03g51970	GRF family	.	.	.	.	.	.		.	.	.	8.75211	.		.	.	.	5.92265	7.72159
Os.9714.2.A1_a_at	LOC_Os04g51190	GRF family	.	.	.	.	.	.		.	.	6.38854	27.0692	25.8389		.	.	5.12238	20.0684	27.5315
OsAffx.12765.1.S1_x_at	LOC_Os03g07450	HB family	.	.	.	.	.	.		.	.	.	7.27196	5.23282		.	.	.	.	6.24818
Os.9086.1.S1_at	LOC_Os03g10210	HB family	.	.	.	.	.	.		.	.	.	7.39819	6.10868		.	.	.	8.14894	13.5796
Os.4164.2.S1_a_at	LOC_Os03g03164	HB family	.	.	.	.	.	.		.	.	.	38.8483	22.9516		.	.	.	21.379	21.4477
Os.19639.1.S1_at	LOC_Os01g62920	HB family	.	.	.	.	.	.		.	.	.	6.40834	8.75724		.	.	.	6.92	10.2247
Os.40020.1.S1_a_at	LOC_Os03g12370	HSF family	.	.	.	.	.	.		.	.	.	.	11.7142		.	.	.	5.10713	12.3737
Os.35681.1.S1_at	LOC_Os01g53220	HSF family	.	.	.	.	.	.		.	.	13.7022	21.1343	42.4463		.	6.1977	12.4385	21.8503	33.8861
Os.11250.1.S1_at	LOC_Os02g13800	HSF family	.	.	.	.	.	.		.	.	.	.	5.13094		.	.	.	.	.
Os.51916.1.S1_at	LOC_Os01g39020	HSF family	.	.	.	.	.	.		.	.	.	.	5.36414		.	.	.	.	5.1547
Os.23778.1.S1_at	LOC_Os02g32590	HSF family	.	.	.	.	.	.		.	8.53253	20.6642	17.9699	39.5818		7.06045	10.8869	10.2055	19.5618	42.4059
Os.7130.2.S1_x_at	LOC_Os10g42690	JUMONJI family	.	.	.	.	.	.		.	.	.	.	5.30772		.	.	.	.	5.90272
Os.10172.1.S1_at	LOC_Os02g41510	MYB family	.	0.182849	.	.	.	.		.	7.12449	19.1347	12.2004	18.1574		8.30094	9.76501	14.4155	20.4498	19.6662
Os.10175.1.S1_at	LOC_Os05g35500	MYB family	.	0.119812	.	.	.	.		.	.	5.10547	5.71634	8.62127		8.14338	.	.	6.53947	7.30811
Os.8149.1.S1_at	LOC_Os02g46030	MYB family	.	.	.	.	.	.		7.42492	7.62322	10.0866	10.497	13.6471		10.6391	10.3426	16.0069	15.8285	19.3889
Os.3388.2.S1_a_at	LOC_Os04g43680	MYB family	.	.	.	.	.	.		.	10.4472	15.2057	18.9173	19.6091		6.42544	17.8316	19.4316	25.9662	26.4518
Os.45892.1.S1_at	LOC_Os01g50720	MYB family	.	.	.	.	.	.		.	.	.	.	5.79217		.	.	.	5.92633	8.22159
Os.9971.1.S1_s_at	LOC_Os02g42850	MYB family	.	.	.	.	.	.		.	.	.	5.34317	5.22998		.	.	.	.	8.05196
Os.14823.1.S1_s_at	LOC_Os03g20090	MYB family	.	.	.	.	.	.		6.99541	17.8596	29.0491	23.3033	28.8688		16.8752	17.235	19.0751	24.5626	25.3281
Os.5335.1.S1_at	LOC_Os04g49450	MYB family	.	.	.	.	.	.		5.93146	24.312	44.8923	64.284	81.3565		19.5591	31.6444	53.4602	71.49	85.6845
Os.9514.1.S1_at	LOC_Os05g04820	MYB family	.	.	.	.	.	.		.	.	.	18.8667	8.83782		.	.	.	14.9969	14.1589
Os.7125.1.S1_at	LOC_Os09g36730	MYB family	.	.	.	.	.	.		.	.	.	7.00687	.		.	.	.	5.63736	.
Os.54569.1.S1_x_at	LOC_Os06g43090	MYB family	.	.	.	.	.	.		.	.	.	6.9412	7.54869		7.7782	7.47789	7.62961	9.90664	11.2389
OsAffx.11956.1.S1_at	LOC_Os02g09480	MYB family	.	.	.	.	.	.		.	.	.	5.38759	15.9989		.	.	.	7.11186	20.4746
Os.14525.1.S1_at	LOC_Os07g44090	MYB family	.	.	.	.	.	.		.	.	.	13.11	10.886		.	.	.	7.57606	8.6374
Os.3387.1.S1_at	LOC_Os10g33810	MYB family	.	.	.	.	.	.		.	.	8.50442	32.1618	48.8037		.	.	.	14.047	38.9393
Os.49787.1.S1_at	LOC_Os01g64360	MYB-related family	.	.	.	.	.	.		.	.	.	5.37604	6.75475		.	.	5.32008	9.4169	8.64351
Os.15138.1.S1_at	LOC_Os01g41900	MYB-related family	.	.	.	.	.	.		.	.	.	5.19135	5.95198		.	.	.	6.38787	6.75063
Os.4384.1.S1_at	LOC_Os01g60020	NAC family	.	.	.	.	.	.		.	.	5.84854	10.8251	13.5769		.	.	6.74145	11.5696	17.3357
Os.5549.1.S1_at	LOC_Os07g12340	NAC family	.	.	.	.	.	.		.	9.9548	10.2409	10.2099	10.7009		.	7.31733	7.74827	8.45068	9.76019
Os.51926.1.S1_at	LOC_Os11g08210	NAC family	.	.	.	.	.	.		.	.	.	.	9.70275		.	.	.	5.42724	7.69234
Os.51378.1.S1_at	LOC_Os03g42630	NAC family	.	.	.	.	.	.		.	.	.	12.1571	9.14992		.	.	.	8.48405	7.20207
Os.34471.1.S1_at	LOC_Os01g64310	NAC family	.	.	.	.	.	.		.	.	8.28226	9.31222	19.0169		.	9.29412	15.6949	28.0229	42.7798
Os.39872.1.A1_s_at	LOC_Os05g10620	NAC family	.	.	.	.	.	.		.	.	.	.	20.6054		.	.	.	.	35.478
Os.50054.2.S1_at	LOC_Os06g04090	NAC family	.	.	.	.	.	.		.	.	10.7814	35.4526	42.8858		.	.	8.63161	33.8637	47.9775
Os.21932.1.S1_at	LOC_Os10g42130	NAC family	.	.	.	.	.	.		.	.	.	.	11.9824		.	.	.	.	12.7027
Os.35343.1.A1_at	LOC_Os11g03370	NAC family	.	.	.	.	.	.		.	.	.	.	8.00332		.	.	.	5.91045	14.6141
Os.36376.1.S1_at	LOC_Os01g43610	OFPfamily	.	.	.	.	.	.		.	.	.	6.75485	.		.	.	.	.	6.35014
Os.7995.1.S1_x_at	LOC_Os01g12690	OFPfamily	.	0.190557	.	.	.	.		.	.	5.27367	13.8842	19.6386		6.22646	7.20839	9.25356	25.8303	47.4379
Os.53236.1.S1_at	LOC_Os02g43170	Orphansfamily	.	.	.	.	.	.		.	.	7.28687	8.89462	16.4162		.	.	.	9.31841	11.2243
Os.11478.1.S1_at	LOC_Os09g38440	PHD family	.	.	.	.	.	.		.	.	.	15.5483	6.43172		.	.	.	5.95872	.
Os.54501.1.S1_at	LOC_Os11g12650	PHD family	.	.	.	.	.	.		.	.	.	7.42502	80.9607		.	.	.	5.62434	108.642
Os.19899.2.S1_at	LOC_Os12g42190	TCPfamily	.	.	.	.	.	.		.	.	.	5.75246	7.3783		.	.	.	8.16459	12.5461
Os.47948.1.S1_at	LOC_Os02g51280	TCP family	.	.	.	.	.	.		.	.	.	9.19505	6.54762		.	.	.	7.67768	7.05651
Os.11575.3.S1_x_at	LOC_Os03g46440	TRAFfamily	.	.	.	.	.	.		.	.	.	5.72216	32.9965		.	.	.	11.4971	61.5155
Os.39576.1.A1_s_at	LOC_Os03g02240	Trihelix family	.	.	.	.	.	.		.	.	.	9.2548	5.90901		.	.	.	.	5.38634
Os.14289.1.S1_at	LOC_Os04g45750	Trihelix family	.	.	.	.	.	.		.	.	.	9.79969	8.09765		.	.	.	6.36522	9.01861
Os.50862.1.S1_at	LOC_Os10g37240	Trihelix family	.	.	.	.	.	.		.	.	.	.	5.93465		.	.	.	.	7.5743
OsAffx.11050.1.S1_x_at	LOC_Os01g14440	WRKY family	.	.	.	.	.	.		.	.	.	.	7.87437		.	.	.	5.55561	12.0986
Os.30568.1.S1_at	LOC_Os01g60640	WRKY family	.	.	.	.	.	.		.	7.24864	10.4943	13.9258	13.5957		7.50482	6.4243	7.44948	15.2139	11.7839
Os.31521.1.S1_at	LOC_Os01g61080	WRKY family	.	.	.	.	.	.		.	.	7.82365	7.58796	7.08731		9.83422	11.1192	16.5948	20.118	19.7062
Os.56922.1.S1_at	LOC_Os02g26430	WRKY family	.	.	.	6.5544	.	6.63754		.	.	.	.	6.31191		.	.	.	.	.
Os.37565.1.S1_at	LOC_Os05g25770	WRKY family	.	.	.	.	.	.		.	11.6153	19.0931	26.6494	34.7429		6.8607	16.3765	23.4188	36.2159	51.8211
Os.11321.1.S1_at	LOC_Os07g48260	WRKY family	.	.	.	.	.	.		.	.	.	.	5.25618		.	.	.	.	8.13079
Os.30634.1.S1_at	LOC_Os01g51690	WRKY family	.	.	.	.	.	.		.	.	.	11.87	57.6312		.	.	7.57241	29.0065	94.2418
Os.48082.1.S1_at	LOC_Os09g25070	WRKY family	.	.	.	.	.	.		.	.	.	.	6.71941		.	.	.	.	7.1828
Os.8961.1.S1_s_at	LOC_Os05g46020	WRKY family	.	.	.	.	.	.		.	.	5.47424	6.19123	8.31608		.	.	6.00296	8.43698	11.9455
Os.50108.1.S1_at	LOC_Os05g39720	WRKY family	.	.	.	.	.	.		.	.	9.55348	14.714	10.9598		.	.	19.1853	36.5132	37.6492
OsAffx.24166.1.S1_at	LOC_Os02g08440	WRKY family	.	.	.	.	.	.		.	7.53766	14.6201	19.492	23.6964		7.47219	11.3113	17.8142	31.476	31.1456
Os.25606.1.S1_at	LOC_Os09g25060	WRKY family	.	.	.	.	.	.		.	.	.	5.08056	20.9818		.	.	.	12.4743	47.3009
Os.30657.1.S1_at	LOC_Os01g40260	WRKY family	.	.	.	.	.	.		.	.	.	.	9.55782		.	.	.	5.44472	13.1883
OsAffx.9584.1.S1_at	LOC_Os01g60600	WRKY family	.	.	.	.	.	.		.	.	7.18431	14.2885	41.527		6.96754	.	.	17.0482	27.7176
Os.46849.1.S1_at	LOC_Os10g25230	ZIM family	.	.	.	.	.	.		.	13.6218	18.7202	17.5273	21.593		6.76632	29.7058	22.7156	39.0646	35.341
Os.8088.1.S1_at	LOC_Os03g08310	ZIM family	.	.	.	.	.	.		.	19.6721	37.1152	39.6991	40.6003		5.69003	36.8634	37.4697	65.538	62.5469
Os.10356.1.S1_at	LOC_Os03g08320	ZIM family	.	.	.	.	.	.		.	.	.	6.85672	9.50359		.	.	5.16951	9.65557	16.0655
Os.9923.1.S1_at	LOC_Os03g08330	ZIM family	.	.	.	.	.	.		.	9.62477	16.8749	16.8124	16.834		.	17.6521	20.7376	32.1277	30.4685
Os.12012.1.S1_at	LOC_Os10g25290	ZIM family	.	.	.	.	.	.		.	.	.	.	5.58561		.	.	5.82728	8.30369	9.7883
C418-specific genes induced by cold
Os.56144.1.S1_at	LOC_Os03g64260	AP2/EREBP family	.	.	.	.	.	.		.	.	.	.	.		.	.	.	5.184	8.43288
Os.51150.1.S1_s_at	LOC_Os06g40150	AP2/EREBP family	.	.	.	.	.	.		.	.	.	.	.		.	.	.	7.94444	13.9143
OsAffx.22431.1.S1_s_at	LOC_Os07g12510	AP2/EREBP family	.	.	.	.	.	.		.	.	.	.	.		.	.	.	.	5.25625
Os.11725.1.S1_at	LOC_Os09g13940	AP2/EREBP family	.	.	.	.	.	.		.	.	.	.	.		.	.	.	.	7.52077
Os.57527.1.S1_at	LOC_Os04g48350	AP2/EREBP family	.	.	.	.	.	.		.	.	.	.	.		33.1872	12.9782	7.27499	8.36358	.
Os.53660.1.S1_at	LOC_Os02g43790	AP2/EREBP family	.	.	.	.	.	.		.	.	.	.	.		.	.	.	5.22649	.
OsAffx.12799.1.S1_s_at	LOC_Os03g09170	AP2/EREBP family	.	.	.	.	.	.		.	.	.	.	.		5.05623	.	.	.	.
Os.7177.2.S1_a_at	LOC_Os04g57610	ARF family	.	.	.	.	.	.		.	.	.	.	.		.	.	.	.	5.17517
Os.26512.1.S1_at	LOC_Os03g58350	AUX/IAA family	.	.	.	.	.	.		.	.	.	.	.		.	.	.	.	18.1832
Os.14318.1.S1_at	LOC_Os08g42470	bHLH family	.	.	.	.	.	.		.	.	.	.	.		.	.	.	15.7518	21.764
OsAffx.15125.1.S1_at	LOC_Os05g46370	bHLH family	.	.	.	.	.	.		.	.	.	.	.		.	.	.	8.04201	7.41223
Os.51063.1.S1_at	LOC_Os09g28210	bHLH family	.	.	.	.	.	.		.	.	.	.	.		.	.	.	5.47436	.
Os.52592.1.S1_at	LOC_Os02g49480	bHLH family	.	.	.	.	.	.		.	.	.	.	.		.	.	.	.	7.44097
Os.51109.1.S1_at	LOC_Os02g46560	bHLH family	.	.	.	.	.	.		.	.	.	.	.		.	.	.	.	6.33961
Os.56356.1.S1_at	LOC_Os11g32100	bHLH family	.	.	.	.	.	.		.	.	.	.	.		.	.	.	18.9302	21.2459
Os.55684.1.S1_at	LOC_Os01g55150	bZIP family	.	.	.	.	.	.		.	.	.	.	.		.	.	.	.	5.77529
Os.22796.1.S1_at	LOC_Os03g47140	GRF family	.	.	.	.	.	.		.	.	.	.	.		.	.	.	.	5.78775
OsAffx.21972.1.S1_at	LOC_Os01g19330	MYB family	.	.	.	.	.	.		.	.	.	.	.		5.43649	.	.	.	.
Os.3389.2.S1_at	LOC_Os12g03150	MYB family	.	.	.	.	.	.		.	.	.	.	.		.	.	.	.	5.39841
Os.54416.1.S1_at	LOC_Os02g41450	NAC family	.	.	.	.	.	.		.	.	.	.	.		.	.	.	5.55337	9.25134
Os.7235.1.S1_at	LOC_Os03g21030	NAC family	.	.	.	.	.	.		.	.	.	.	.		.	.	.	.	5.15872
OsAffx.31559.1.S1_at	LOC_Os12g03050	NAC family	.	.	.	.	.	.		.	.	.	.	.		.	.	.	.	5.06072
Os.14934.2.S1_at	LOC_Os04g08740	Orphans	.	.	.	.	.	.		.	.	.	.	.		.	.	9.13035	8.35553	10.3061
Os.29987.2.S1_at	LOC_Os05g50610	WRKY family	.	.	.	.	.	.		.	.	.	.	.		.	.	.	.	10.02
Os.29979.1.S1_at	LOC_Os01g09100	WRKY family	.	.	.	.	.	.		.	.	.	.	.		.	.	.	6.77751	8.98762
Os.54467.1.S1_at	LOC_Os03g21710	WRKY family	.	.	.	.	.	.		.	.	.	.	.		.	.	.	.	11.9001
Os.4695.1.S1_s_at	LOC_Os03g28940	ZIM family	.	.	.	.	.	.		.	.	.	.	.		.	.	.	.	5.08404
Os.55259.1.S1_at	LOC_Os04g32480	ZIM family	.	.	.	.	.	.		.	.	.	.	.		.	.	.	.	10.859
K354-specific repressed genes by cold
Os.28406.1.S1_at	LOC_Os09g11480	AP2/EREBP family	.	.	.	.	.	.		0.11	0.18	.	.	.		.	.	.	.	.
Os.49201.1.S1_at	LOC_Os09g29820	bZIP family	.	.	.	.	.	.		.	.	.	.	0.17		.	.	.	.	.
Os.51928.1.S1_at	LOC_Os03g51200	CCAAT	.	.	.	.	.	.		.	.	.	0.19	0.14		.	.	.	.	.
Os.15198.1.S1_at	LOC_Os01g10580	Orphans	.	.	.	.	.	.		0.14	0.11	.	.	.		.	.	.	.	.
K354 and C418 commonly repressed genes by cold
OsAffx.21616.1.S1_s_at	LOC_Os01g54890	AP2/EREBP family	.	.	.	.	.	.		.	0.174257	0.113773	0.107511	.		.	0.165635	0.139325	0.105652	.
Os.35204.1.S1_at	LOC_Os07g13260	C2C2-Dof family	.	.	.	.	.	.		.	.	.	.	0.179316		.	.	.	.	0.162901
Os.37238.1.S1_at	LOC_Os08g09690	CCAAT-HAP2 family	.	.	.	.	.	.		.	.	.	.	0.137302		.	.	.	0.192581	0.109836
Os.16480.1.S1_at	LOC_Os02g39540	FAR1	.	.	.	.	.	.		.	0.196693	.	0.165581	.		.	.	.	.	.
Os.2364.1.S1_at	LOC_Os09g29460	HB family	.	.	.	.	.	.		.	.	.	0.130736	0.120828		.	.	0.187763	0.147141	0.0973492
Os.11941.2.S1_at	LOC_Os09g35790	HSF family	.	.	.	.	.	.		0.199725	0.187989	0.160389	0.165582	0.112161		0.152167	0.134633	0.128407	0.102066	0.0830282
Os.4917.1.S1_at	LOC_Os05g33500	mTERF	.	.	.	.	.	.		.	.	.	.	0.189179		.	.	.	.	0.132228
Os.57528.1.S1_at	LOC_Os08g33150	MYB family	.	.	.	.	.	.		.	.	0.130308	0.0872884	0.0900501		.	.	0.195063	0.173205	0.194229
C418-specific genes repressed by cold
Os.15798.1.S1_at	LOC_Os06g07040	AUX/IAA family	.	.	.	.	.	.		.	.	.	.	.		.	.	.	.	0.174258
Os.9216.1.S1_at	LOC_Os03g26210	bHLH family	.	.	.	.	.	.		.	.	.	.	.		.	.	.	.	0.131153
Os.53733.1.S1_at	LOC_Os02g12790	C2C2-GATA family	.	.	.	.	.	.		.	.	.	.	.		.	.	.	.	0.148617
Os.50203.1.S1_at	LOC_Os06g39680	FAR1	.	.	.	.	.	.		.	.	.	.	.		.	.	.	.	0.184238
Os.52622.1.S1_at	LOC_Os07g44200	GeBP family	.	.	.	.	.	.		.	.	.	.	.		.	.	.	.	0.182977
OsAffx.3615.1.S1_s_at	LOC_Os03g55530	GNAT	.	.	.	.	.	.		.	.	.	.	.		.	.	.	.	0.169236
Os.50642.1.S1_at	LOC_Os04g48030	HSF family	.	.	.	.	.	.		.	.	.	.	.		.	.	0.158563	0.16759	.
Os.5964.1.S1_at	LOC_Os06g12110	mTERF	.	.	.	.	.	.		.	.	.	.	.		.	.	.	.	0.192562
Os.11638.1.S1_at	LOC_Os12g37970	MYB family	.	.	.	.	.	.		.	.	.	.	.		.	.	.	.	0.167596
Os.37184.1.S1_at	LOC_Os01g43230	MYB-related family	.	.	.	.	.	.		.	.	.	.	.		0.0886205	.	.	.	.
Os.15908.1.S1_s_at	LOC_Os01g72330	Orphans	.	.	.	.	.	.		.	.	.	.	.		.	.	.	.	0.160232
Os.10628.1.S1_at	LOC_Os02g03730	SWI/SNF-BAF6b	.	.	.	.	.	.		.	.	.	.	.		.	.	.	.	0.186447
Os.53652.1.S1_at	LOC_Os04g47270	SWI/SNF-SWI3	.	.	.	.	.	.		.	.	.	.	.		.	.	.	.	0.193717
OsAffx.31685.1.S1_at	LOC_Os12g10630	ZF-HD family	.	.	.	.	.	.		.	.	.	.	.		.	.	.	.	0.117354
Non-cold-responsive genes with constitutively higher transcriptional expression in K354 than C418
Os.10300.1.S1_at	LOC_Os01g01840	bHLH family	18.8813	25.4955	13.2246	33.6312	19.3876	17.4474		.	.	.	.	.		.	.	.	.	.
Os.10751.1.S1_at	LOC_Os10g41100	C2C2-CO-like family	43.3865	69.0043	52.0192	47.7528	46.082	63.9221		.	.	.	.	.		.	.	.	.	.
Non-cold-responsive genes with constitutively lower transcriptional expression in K354 than C418
Os.56072.1.S1_at	LOC_Os12g01550	AS2 family	0.129028	0.133398	.	0.182285	.	0.161025		.	.	.	.	.		.	.	.	.	.
Os.22921.1.A1_at	LOC_Os02g33750	FAR1	0.00733151	0.00721426	0.00529412	0.00528037	0.00619637	0.0117739		.	.	.	.	.		.	.	.	.	.
The DEGs identified by using the empirical criterion of more than 5-fold change and cut-off p < 0.05 in SAM based on three independent biological replicates. The dot in the above table means that the difference between two samples did not reach the threshold.
