# Supplementary material for: Genome-wide gene expression profiling of introgressed indica rice alleles associated with seedling cold tolerance improvement in a japonica rice background
Source: BMC Genomics. 2012 Sep 7;13:461. doi: 10.1186/z (PMC3526417; doi:10.1186/z)
Supplement: Additional file 15 — OsDREB1s and commonly cold-induced genes including a DRE core motif. Excel file containing a list of OsDREB1s and 298 genes commonly cold-induced in both C418 and K354 with at least one DRE core motif at 1 kb up-stream. [file 1471-2164-13-461-S15.xls]

## Sheet: Sheet1
Additional file 15. OsDREB1s and 298 genes commonly cold-induced in both C418 and K354 with at least one DRE core motif at up-stream 1kb.
Probe ID	Gene ID	TF	Annotation	Fold Change [K354] vs [C418]							Fold Change [K354 stress] vs [K354 control]						Fold Change [C418 stress] vs [C418 control]					# of DRE in 1kb upstream	OsDREB1C specific regulon	Experiment ID of other rice microarray experiments at data of Rice Genome Annotation Project [30]
				control	2h	6h	12h	24h	48h		2h	6h	12h	24h	48h		2h	6h	12h	24h	48h			co-expressed with OsDREB1A (r>0.9)	co-expressed with OsDREB1B (r>0.9)	co-expressed with OsDREB1C (r>0.9)
OsDREB1s
Os.14125.1.S1_at	LOC_Os09g35030	AP2/EREBP family	Dehydration-responsive element-binding protein 1A	.	.	.	.	.	.		11.8732	15.8728	15.6356	10.976	12.351		20.9533	24.4108	18.965	20.6519	18.3108	1			GSE18361,E-MEXP-2267,GSE17245	GSE18361,E-MEXP-2267,E-MEXP-1766
Os.5816.1.S1_at	LOC_Os09g35010	AP2/EREBP family	Dehydration-responsive element-binding protein 1B	.	.	.	.	.			15.0137	19.9466	21.2886	20.1838	19.0344		24.4208	28.4576	29.369	29.602	26.3594
OsAffx.27442.1.S1_at	LOC_Os06g03670	AP2/EREBP family	Dehydration-responsive element-binding protein 1C	.	.	.	.	.			6.08059	35.796	50.3368	32.8161	49.9685		33.0856	60.1447	58.1291	65.4109	51.8568
OsDREB1 regulon
Os.9155.1.S1_at	Os02g0653000		Conserved hypothetical protein	.	.	.	.	.	.		.	.	.	19.3882	10.0764		.	.	.	11.9275	11.6922	8
Os.10926.1.S1_at	LOC_Os07g14850		CESA6 - cellulose synthase, expressed	.	.	.	.	.	.		.	.	.	7.40488	6.64014		.	.	.	5.08855	6.87989	4
Os.19619.1.S1_at	LOC_Os07g37180		ABC1 family domain containing protein, putative, expressed	.	.	.	.	.	.		.	.	.	.	11.0562		.	.	.	.	14.4214	4		E-MEXP-2267	E-MEXP-2267	E-MEXP-2267
Os.53687.1.S1_at	LOC_Os09g17146		expressed protein	.	.	.	.	.	.		.	.	.	7.43136	16.5629		.	.	.	.	12.3199	4		GSE18361	GSE18361	GSE18361,GSE17245
Os.12700.1.S1_at	LOC_Os10g37230		expressed protein	.	.	.	.	.	.		.	.	.	10.8164	18.8911		.	.	8.03764	20.7937	40.7791	4
Os.53787.1.S1_at	LOC_Os12g15400		CXE carboxylesterase, putative, expressed	.	.	.	.	.	.		.	.	.	6.61339	10.014		.	.	.	9.17206	21.7815	4		GSE11025
OsAffx.27689.1.S1_at	CT830484		no hits found	.	.	.	.	.	.		.	.	6.95664	5.08885	15.5731		.	.	.	.	5.07772	3
Os.9464.1.A1_at	LOC_Os01g01890		expressed protein	.	.	.	.	.	.		.	.	.	.	8.61064		.	.	.	.	6.05479	3
Os.27759.1.S2_at	LOC_Os01g46720		expressed protein	.	.	.	.	.	.		10.5192	.	.	.	.		6.20021	.	.	.	.	3		GSE6901
Os.49787.1.S1_at	LOC_Os01g64360	MYB-related family	MYB family transcription factor, putative, expressed	.	.	.	.	.	.		.	.	.	5.37604	6.75475		.	.	5.32008	9.4169	8.64351	3		GSE18361,E-MEXP-1766		E-MEXP-1766
Os.27629.1.S1_at	LOC_Os01g65690		4,5-DOPA dioxygenase extradiol, putative, expressed	21.0022	27.6356	35.084	43.3405	44.1476	21.2342		.	.	.	8.28139	5.30451		.	.	.	.	5.24655	3
Os.28397.1.S2_x_at	LOC_Os02g41650		phenylalanine ammonia-lyase, putative, expressed	.	.	.	.	.	.		.	.	.	.	6.10144		.	.	.	5.97483	8.4854	3
Os.5860.1.S1_at	LOC_Os03g04310	bHLH family	BHLH transcription factor, putative, expressed	.	.	.	.	.	.		.	.	.	6.24789	6.70743		.	.	.	5.39998	6.77658	3
Os.40020.1.S1_a_at	LOC_Os03g12370	HSF family	HSF-type DNA-binding domain containing protein, expressed	.	.	.	.	.	.		.	.	.	.	11.7142		.	.	.	5.10713	12.3737	3		GSE18361,E-MEXP-2267,E-MEXP-1766	GSE18361,E-MEXP-2267	GSE18361,E-MEXP-2267
Os.8741.1.S1_at	LOC_Os03g12820		ATP8, putative, expressed	.	.	.	.	.	.		.	.	.	.	9.91572		.	.	.	.	10.7863	3		E-MEXP-1766	E-MEXP-2267
Os.25983.1.S2_at	LOC_Os03g17010		RNA recognition motif containing protein, putative, expressed	.	.	.	.	.	.		.	.	5.68201	6.91485	9.24341		.	5.06954	7.48749	8.96513	11.5415	3
Os.55703.1.S1_at	LOC_Os04g28280	bHLH family	BEE 3, putative, expressed	.	.	.	.	.	.		.	.	.	5.39165	7.92258		.	.	.	6.114	9.70407	3
Os.38806.1.A1_x_at	LOC_Os06g04230		expressed protein	.	.	.	.	.	.		.	9.02528	8.04046	8.08624	7.8764		6.32433	8.00673	8.65177	8.84899	7.73344	3		GSE18361,E-MEXP-2267	GSE11025,GSE18361,E-MEXP-2267	GSE18361,E-MEXP-2267
Os.57191.1.S1_at	LOC_Os06g05470		expressed protein	.	.	.	.	.	.		.	.	.	.	12.5631		.	.	.	5.66584	19.3766	3		E-MEXP-2267	E-MEXP-2267
Os.54197.1.S1_at	LOC_Os06g43210		zinc finger, C3HC4 type domain containing protein, expressed	.	.	.	.	.	.		.	.	.	.	5.71872		.	.	.	.	6.86931	3
Os.31858.1.S1_at	LOC_Os07g35340		TKL_IRAK_DUF26-lc.14 - DUF26 kinases have homology to DUF26 containing loci, expressed	.	.	.	.	.	.		.	.	.	.	8.206		.	.	.	5.42272	19.1125	3
Os.56154.1.S1_s_at	LOC_Os09g07150		expressed protein	.	.	.	.	.	.		.	.	.	9.21566	.		.	.	.	.	5.04997	3
OsAffx.2966.1.S1_at	NM_001054260		no hits found	.	.	.	.	.	.		.	.	5.74064	13.7506	63.8266		.	.	8.40417	24.302	82.4133	3
Os.55382.1.S1_at	Os03g0188500		Glutelin family protein	.	.	.	.	.	.		.	11.0112	12.4745	15.0949	17.6956		8.52046	14.6977	17.9075	20.4774	24.9699	3
OsAffx.27071.1.S1_at	AK101263		no hits found	.	.	.	.	.	.		.	.	.	.	6.40117		.	.	.	.	5.5828	2
Os.8031.1.S1_at	LOC_Os01g21120	AP2/EREBP family	AP2 domain containing protein, expressed	.	.	.	.	.	.		.	7.32154	14.7576	30.2204	40.7104		6.16346	11.8596	14.6157	41.6556	72.844	2		GSE18361	GSE18361	GSE18361
Os.46956.1.S1_at	LOC_Os01g50940	bHLH family	helix-loop-helix DNA-binding domain containing protein, expressed	.	.	.	.	.	.		.	.	8.10213	6.21443	9.94485		7.60221	7.24237	8.31671	11.4566	14.05	2		GSE18361	GSE11025,GSE18361	GSE18361
Os.17019.1.A1_at	LOC_Os02g21920		CPuORF24 - conserved peptide uORF-containing transcript, expressed	.	.	.	.	.	.		.	7.81418	10.4844	13.823	18.7802		.	7.4562	9.83146	11.2114	14.5037	2
Os.54944.1.S1_at	LOC_Os02g52670	AP2/EREBP family	AP2 domain containing protein, expressed	.	.	.	.	.	.		.	11.0816	30.9965	27.3379	36.1572		9.31319	17.1424	26.1501	60.5912	67.3172	2		GSE18361,E-MEXP-2267	GSE11025,GSE18361,E-MEXP-2267	GSE11025,GSE18361,GSE6893,GSE6719
OsAffx.18050.2.S1_at	LOC_Os02g56370		OsWAK20 - OsWAK receptor-like protein kinase, expressed	.	.	.	.	.	.		.	.	6.99137	.	6.36009		.	.	.	6.79593	11.6199	2		GSE18361	GSE18361	GSE18361
Os.49999.1.S1_x_at	LOC_Os03g18910		COBRA-like protein 7 precursor, putative, expressed	.	.	.	.	.	.		.	7.52345	13.429	10.4549	16.419		10.1375	9.45475	11.8264	14.3524	17.1108	2		GSE18361	GSE11025,GSE18361	GSE11025,GSE18361,GSE6719
Os.26538.1.S1_at	LOC_Os03g21800	bZIP family	bZIP transcription factor family protein, putative, expressed	.	.	.	.	.	.		.	.	.	5.40133	.		.	.	.	5.1858	6.08366	2
OsAffx.13276.1.S1_at	LOC_Os03g40930		expressed protein	.	.	.	.	.	.		.	.	.	.	15.4323		.	.	.	11.093	25.4787	2
Os.14365.1.S1_at	LOC_Os03g44420		tubulin/FtsZ domain containing protein, putative, expressed	.	.	.	.	.	.		.	.	.	10.1902	.		.	.	.	6.64773	6.16465	2
OsAffx.13360.1.S1_at	LOC_Os03g45280		dehydrin, putative, expressed	.	.	.	.	.	.		.	.	5.15455	6.9416	10.8982		.	.	6.0823	9.63913	13.6148	2
Os.32141.1.S1_at	LOC_Os03g49610		Os3bglu8 - beta-glucosidase, exo-beta-glucansase, high similarity to Os3bglu7, expressed	.	.	.	.	.	.		.	.	.	15.97	15.1401		.	.	6.22902	12.331	16.0707	2
OsAffx.13437.1.S1_at	LOC_Os03g50280		GLTP domain containing protein, putative, expressed	.	.	.	.	.	.		.	.	10.0917	15.1539	42.0795		.	.	10.0614	22.8282	56.0848	2		GSE18361		GSE6901,GSE18361
OsAffx.13495.1.S1_x_at	LOC_Os03g55660		nucleoporin, putative, expressed	.	.	.	.	.	.		.	.	.	6.6126	10.0064		.	.	.	8.70817	13.5194	2
Os.13866.1.S1_at	LOC_Os03g55670		expressed protein	.	.	.	.	.	.		.	.	.	21.4996	29.4458		.	.	15.09	28.7622	42.1951	2
Os.25125.1.A1_at	LOC_Os03g57490		fasciclin domain containing protein, expressed	.	.	.	.	.	.		.	.	.	5.85298	15.1156		.	.	.	6.78191	13.884	2
Os.15874.1.A1_at	LOC_Os03g60570	C2H2 family	ZOS3-22 - C2H2 zinc finger protein, expressed	.	.	.	.	.	.		7.34623	27.778	41.8262	32.1538	51.6612		34.2289	30.883	39.1565	49.0895	61.7775	2		GSE18361,E-MEXP-2267,E-MEXP-1766	GSE18361,E-MEXP-2267,E-MEXP-1766	GSE11025,GSE18361
Os.18745.1.S1_at	LOC_Os03g60880		nucleobase-ascorbate transporter, putative, expressed	.	.	.	.	.	.		.	.	.	8.27376	8.62191		.	.	.	8.09541	11.338	2
Os.51439.1.S1_at	LOC_Os04g30420		dehydrogenase, putative, expressed	.	.	.	.	.	.		.	5.24483	16.3186	14.4914	24.5284		.	.	9.41944	14.6763	21.2775	2		GSE18361,E-MEXP-1766	GSE6719	GSE18361,E-MEXP-1766
Os.6314.1.S1_at	LOC_Os04g33820		OsFBX132 - F-box domain containing protein, expressed	.	.	.	.	.	.		.	.	6.25798	9.3158	12.4208		.	.	.	.	5.3084	2	OsDREB1C-specific	GSE18361,E-MEXP-2267,GSE17245	GSE11025,GSE18361,GSE17245	GSE6901,GSE18361,E-MEXP-2267,E-MEXP-1766
Os.46328.1.S1_at	LOC_Os04g46980		cis-zeatin O-glucosyltransferase, putative, expressed	.	.	.	.	.	.		.	17.8341	26.1227	20.5779	24.5888		12.904	15.6021	28.307	27.2856	22.8912	2		GSE18361	GSE18361	GSE18361
Os.282.2.S1_a_at	LOC_Os04g49520		pentatricopeptide repeat protein PPR868-14, putative, expressed	.	.	.	.	.	.		.	.	.	5.0837	7.3367		.	.	.	6.3988	8.7653	2
Os.3406.1.S1_at	LOC_Os04g51160		transposon protein, putative, unclassified, expressed	.	.	.	.	.	.		.	.	.	.	6.73368		.	.	.	6.32319	21.6804	2		E-MEXP-2267	GSE18361,E-MEXP-2267,E-MEXP-1766
Os.55628.1.S1_at	LOC_Os04g53606		expressed protein	.	.	.	.	.	.		.	.	.	6.60379	79.9478		.	.	.	6.69221	110.958	2
Os.11407.1.S1_at	LOC_Os04g57550		amine oxidase, flavin-containing, domain containing protein, expressed	.	.	.	.	.	.		.	.	.	6.05033	14.0744		.	.	.	8.9689	18.9151	2
Os.140.3.S1_x_at	LOC_Os04g58810		CAF1 family ribonuclease containing protein, putative, expressed	.	.	.	.	.	.		.	.	5.67089	5.14819	.		5.95762	6.53858	6.67023	6.99648	6.34287	2		GSE18361	GSE18361,E-MEXP-1766	GSE18361
OsAffx.4214.1.S1_x_at	LOC_Os04g59330		expressed protein	.	.	.	.	.	.		.	.	.	.	6.62433		.	.	.	6.30366	11.7107	2
Os.23186.1.S1_at	LOC_Os05g04000		expressed protein	.	.	.	.	.	.		.	9.28199	24.6146	26.5481	48.756		.	14.41	27.5457	37.7766	55.8448	2
Os.49162.1.S1_at	LOC_Os05g08610		zinc finger family protein, putative, expressed	.	.	.	.	.	.		.	.	.	.	9.01821		.	.	.	.	9.8454	2
Os.11260.1.S1_at	LOC_Os05g31670		AWPM-19-like membrane family protein, putative, expressed	.	.	.	.	.	.		.	.	.	.	7.05491		.	.	.	.	5.50456	2		E-MEXP-2267,E-MEXP-1766	E-MEXP-2267	E-MEXP-2267,E-MEXP-1766
Os.7609.1.S1_at	LOC_Os05g32110		COBRA, putative, expressed	.	.	.	.	.	.		.	.	.	7.62152	6.01064		.	.	.	5.37347	5.19965	2
Os.56018.1.S1_at	LOC_Os05g44060		expressed protein	.	.	.	.	.	.		.	15.6318	31.5217	24.8405	39.5634		14.0988	21.5596	22.8918	42.0812	39.4333	2		GSE18361	GSE18361	GSE18361
Os.26592.1.S2_at	LOC_Os06g14370		caleosin related protein, putative, expressed	.	.	.	.	.	.		.	.	.	.	7.31764		.	.	.	5.31496	6.13261	2			E-MEXP-1766
Os.19277.1.S1_at	LOC_Os07g04150		stress-induced protein, putative, expressed	.	.	.	.	.	.		.	.	.	.	5.16582		.	.	.	8.5288	7.25479	2
Os.53121.1.S1_at	LOC_Os07g08060		transmembrane BAX inhibitor motif-containing protein, putative, expressed	.	.	.	.	.	.		.	5.29398	7.59585	16.5334	55.6629		.	6.80296	9.72833	22.8626	66.1727	2				GSE6901,E-MEXP-1766
Os.34120.1.S1_at	LOC_Os07g37700		expressed protein	.	.	.	.	.	.		.	.	.	5.84917	10.201		.	.	.	5.77979	9.84278	2
Os.11798.1.S1_at	LOC_Os07g40290		OsGH3.8 - Probable indole-3-acetic acid-amido synthetase, expressed	.	.	.	.	.	.		.	.	.	.	7.50397		.	.	.	5.17694	6.23749	2		GSE18361	GSE18361	GSE18361
Os.4651.1.S1_at	LOC_Os07g48710		VQ domain containing protein, putative, expressed	.	.	.	.	.	.		.	.	.	.	11.02		.	.	.	6.5269	13.0656	2		GSE18361		GSE6901,GSE18361
Os.8949.1.S1_at	LOC_Os08g25140		ethanol tolerance protein GEKO1, putative, expressed	.	.	.	.	.	.		.	.	.	.	5.51634		.	.	.	.	5.87371	2
OsAffx.17324.1.S1_at	LOC_Os08g34150		OsTIL-2 Temperature-induced lipocalin-2, expressed	.	.	.	.	.	.		.	.	.	6.18452	18.0236		.	.	.	8.79569	22.8197	2
Os.57358.1.S1_at	LOC_Os08g43150		expressed protein	.	.	.	.	.	.		.	.	.	7.44496	13.8189		.	.	.	10.1469	23.6006	2
OsAffx.17500.1.S1_at	LOC_Os08g43620		expressed protein	.	.	.	.	.	.		.	.	.	.	17.3112		.	.	.	.	30.5667	2		E-MEXP-2267	E-MEXP-2267	E-MEXP-2267,E-MEXP-1766
Os.55239.1.S1_at	LOC_Os09g10780		expressed protein	.	.	.	.	.	.		.	.	.	.	11.1525		.	.	.	.	9.88518	2
Os.54874.1.S1_at	LOC_Os09g27040		GEX1, putative, expressed	.	.	.	.	.	.		.	.	.	5.45721	21.58		.	.	.	.	18.9059	2
Os.52062.1.S1_at	LOC_Os09g30506		EF hand family protein, expressed	.	.	.	.	.	.		.	.	.	.	13.244		.	.	.	11.3991	16.6491	2
Os.8385.2.S1_at	LOC_Os10g06000		POEI15 - Pollen Ole e I allergen and extensin family protein precursor, expressed	.	.	.	.	.	.		.	.	.	175.237	.		.	.	.	58.3406	105.483	2
Os.5049.1.S1_at	LOC_Os10g20470		MATE efflux family protein, putative, expressed	.	.	.	.	.	.		.	.	.	.	5.40425		.	.	.	.	5.94732	2		E-MEXP-2267	E-MEXP-2267	E-MEXP-2267
Os.5297.1.S1_at	LOC_Os10g22590		POEI24 - Pollen Ole e I allergen and extensin family protein precursor, expressed	.	.	.	.	.	.		.	.	.	8.40222	.		.	.	.	.	5.72968	2
Os.2657.1.S1_x_at	LOC_Os10g39540	DBP	protein phosphatase 2C, putative, expressed	.	.	.	.	.	.		.	.	.	.	10.1368		.	.	.	.	8.24666	2
Os.46852.1.S1_at	LOC_Os10g41430		cyclin, putative, expressed	.	.	.	.	.	.		.	.	.	12.7365	5.4736		.	.	.	6.16861	9.81077	2
Os.4380.1.S1_at	LOC_Os11g02350		LTPL25 - Protease inhibitor/seed storage/LTP family protein precursor, expressed	.	.	.	.	.	.		.	.	.	36.0815	6.68242		.	.	.	14.3287	19.645	2
Os.25109.1.S1_at	LOC_Os11g02600		OsMan08 - Endo-Beta-Mannanase, expressed	.	.	.	.	.	.		.	9.78164	12.0112	13.724	33.8864		7.54967	11.5212	13.9108	17.4473	33.2949	2
Os.36767.1.S1_at	LOC_Os01g04330		OsCML16 - Calmodulin-related calcium sensor protein, expressed	.	.	.	.	.	.		.	.	5.31611	5.76775	5.87972		6.09858	5.55109	6.37124	7.24126	6.90014	1		GSE18361,E-MEXP-2267	GSE18361	GSE18361,E-MEXP-2267,E-MEXP-1766
Os.46325.1.A1_at	LOC_Os01g07390		zinc finger, C3HC4 type family protein, expressed	.	.	.	.	.	.		.	.	.	.	6.20357		.	.	.	.	6.3552	1
Os.10811.1.S1_at	LOC_Os01g09230		expressed protein	.	.	.	.	.	.		.	.	.	6.72973	18.964		.	.	.	7.83475	18.3048	1
OsAffx.22146.1.S1_x_at	LOC_Os01g10260		expressed protein	.	.	.	.	.	.		.	.	6.03683	5.43133	9.78864		.	.	6.73289	8.01678	12.0732	1
Os.30473.1.S1_at	LOC_Os01g11150		gibberellin 2-beta-dioxygenase, putative, expressed	.	.	.	.	.	.		.	.	12.1813	10.3839	20.6293		5.3407	6.50604	7.1757	12.5284	20.7667	1
Os.37798.1.S1_at	LOC_Os01g11460		zinc finger, C3HC4 type domain containing protein, expressed	.	.	.	.	.	.		.	.	10.4239	26.7655	101.357		.	.	11.2869	29.9938	96.9522	1		GSE18361	E-MEXP-1766	GSE18361
Os.7995.1.S1_x_at	LOC_Os01g12690	OFP	plant-specific domain TIGR01568 family protein, expressed	.	0.190557	.	.	.	.		.	.	5.27367	13.8842	19.6386		6.22646	7.20839	9.25356	25.8303	47.4379	1
OsAffx.22181.1.S1_s_at	LOC_Os01g17050		VQ domain containing protein, putative, expressed	.	.	.	.	.	.		.	5.45888	5.48276	.	6.35633		8.03533	5.32168	.	.	6.28749	1	OsDREB1C-specific	GSE18361	GSE11025,GSE18361	GSE11025,GSE18361
Os.43040.1.S1_at	LOC_Os01g19940		expressed protein	.	.	.	.	.	.		.	.	.	.	5.64922		.	.	.	.	8.30698	1
Os.36122.2.S1_at	LOC_Os01g41660		phosphoethanolamine/phosphocholine phosphatase, putative, expressed	.	.	.	.	.	.		.	.	.	.	12.2354		.	.	.	7.0942	12.3595	1		GSE18361	GSE18361	GSE18361
Os.41335.2.S1_x_at	LOC_Os01g42030		mitochondrial chaperone BCS1, putative, expressed	.	.	.	.	.	.		.	.	.	.	12.9996		.	.	.	.	16.189	1
Os.36376.1.S1_at	LOC_Os01g43610	OFP	DUF623 domain containing protein, expressed	.	.	.	.	.	.		.	.	.	6.75485	.		.	.	.	.	6.35014	1
Os.7206.1.S1_at	LOC_Os01g45250		DUF1645 domain containing protein, putative, expressed	.	.	.	.	.	.		.	.	.	.	7.15946		.	.	.	.	8.62115	1		GSE18361,E-MEXP-2267	E-MEXP-2267,E-MEXP-1766	GSE18361
Os.46021.1.S1_at	LOC_Os01g46600		seed maturation protein PM41, putative, expressed	.	.	.	.	.	.		.	.	.	5.50613	12.7149		.	.	.	.	5.48972	1
Os.15706.1.S1_at	LOC_Os01g47580		lipid phosphatase protein, putative, expressed	.	.	.	.	.	.		.	.	.	.	6.13392		.	.	.	6.03779	19.8473	1
Os.10606.3.S1_at	LOC_Os01g48190		drought induced 19 protein, putative, expressed	.	.	.	.	.	.		.	6.53456	6.32494	.	.		8.53479	.	.	.	.	1	OsDREB1C-specific
Os.5940.1.S1_at	LOC_Os01g50370	!	STE_MEKK_ste11_MAP3K.4 - STE kinases include homologs to sterile 7, sterile 11 and sterile 20 from yeast, expressed	.	.	.	.	.	.		.	6.64024	14.2663	14.862	25.7097		.	7.36705	9.48185	21.0936	28.7625	1		GSE18361
Os.27170.1.S1_at	LOC_Os01g50400		STE_MEKK_ste11_MAP3K.5 - STE kinases include homologs to sterile 7, sterile 11 and sterile 20 from yeast, expressed	.	.	.	.	.	.		.	.	7.32636	12.814	14.1845		.	.	.	14.9522	18.6717	1		GSE18361	GSE18361	GSE11025,GSE18361
Os.5044.1.S1_at	LOC_Os01g50410	!	STE_MEKK_ste11_MAP3K.6 - STE kinases include homologs to sterile 7, sterile 11 and sterile 20 from yeast, expressed	.	.	.	.	.	.		.	6.10463	11.807	12.874	12.1903		.	13.3244	11.3552	28.176	27.8795	1		GSE18361	GSE11025,GSE18361	GSE18361
Os.32078.1.S1_at	LOC_Os01g51140	bHLH family	helix-loop-helix DNA-binding domain containing protein, expressed	.	.	.	.	.	.		.	.	.	5.43013	5.50922		.	.	.	5.00437	.	1
Os.37243.2.S1_x_at	LOC_Os01g51670		expressed protein	.	.	.	.	.	.		.	.	5.34105	.	6.20209		13.9641	7.19154	8.01543	8.64229	11.0667	1	OsDREB1C-specific		GSE11025,GSE18361	GSE11025,GSE18361
Os.30634.1.S1_at	LOC_Os01g51690	WRKY family	OsWRKY59 - Superfamily of TFs having WRKY and zinc finger domains, expressed	.	.	.	.	.	.		.	.	.	11.87	57.6312		.	.	7.57241	29.0065	94.2418	1			GSE18361
Os.19385.1.S1_at	LOC_Os01g52730		DUF584 domain containing protein, putative, expressed	.	.	.	.	.	.		6.27112	8.35717	9.58064	8.32434	8.98448		9.58829	7.32301	6.57539	9.46271	9.32013	1	OsDREB1C-specific	GSE18361,E-MEXP-2267,E-MEXP-1766	GSE18361,E-MEXP-2267	GSE18361
Os.35681.1.S1_at	LOC_Os01g53220	HSF family	HSF-type DNA-binding domain containing protein, expressed	.	.	.	.	.	.		.	.	13.7022	21.1343	42.4463		.	6.1977	12.4385	21.8503	33.8861	1		GSE11025,E-MEXP-2267,E-MEXP-1766	E-MEXP-2267	E-MEXP-2267,E-MEXP-1766
Os.27509.1.S1_at	LOC_Os01g53790		stress-induced protein, putative, expressed	.	.	.	.	.	.		.	.	.	5.28753	9.27047		.	.	.	8.00809	10.5279	1
Os.32455.1.S1_at	LOC_Os01g54670		coiled-coil domain-containing protein 25, putative, expressed	.	.	.	.	.	.		.	.	.	.	10.5812		.	.	.	.	6.22461	1
Os.32267.1.S1_at	LOC_Os01g56330		TKL_IRAK_CrRLK1L-1.5 - The CrRLK1L-1 subfamily has homology to the CrRLK1L homolog, expressed	.	.	.	.	.	.		.	.	.	5.19757	5.22042		.	.	.	5.06792	7.14882	1
OsAffx.11629.1.S1_at	LOC_Os01g56890		expressed protein	.	.	.	.	.	.		.	.	6.2807	6.16669	9.24866		5.4983	.	.	5.8947	9.15704	1	OsDREB1C-specific
Os.47361.1.S1_at	LOC_Os01g56940		flap endonuclease, putative, expressed	.	.	.	.	.	.		.	.	6.3384	13.4416	21.5515		.	.	11.0604	21.0715	24.9849	1			GSE6901
Os.6683.1.S1_at	LOC_Os01g58130		expressed protein	.	.	.	.	.	.		.	.	.	11.7264	36.4747		7.88592	.	5.36277	15.9014	47.426	1	OsDREB1C-specific	E-MEXP-2267	GSE18361,E-MEXP-2267	GSE18361
Os.7983.1.S1_at	LOC_Os01g58140		expressed protein	.	.	.	.	.	.		.	.	.	.	5.15937		9.10386	6.98014	.	.	5.22564	1	OsDREB1C-specific	GSE18361	GSE6901,GSE18361	GSE18361
Os.11347.1.S1_at	LOC_Os01g59120		cyclin, putative, expressed	.	.	.	.	.	.		.	.	.	6.11992	5.47983		.	.	.	.	5.61544	1
Os.11125.1.S1_a_at	LOC_Os01g59690		OsFBX28 - F-box domain containing protein, expressed	.	.	.	.	.	.		.	6.22614	9.09331	10.6512	11.9476		.	5.1193	6.99403	9.98357	9.3754	1
Os.4384.1.S1_at	LOC_Os01g60020	NAC family	NAC domain transcription factor, putative, expressed	.	.	.	.	.	.		.	.	5.84854	10.8251	13.5769		.	.	6.74145	11.5696	17.3357	1			GSE18361	GSE18361
Os.35921.1.S1_at	LOC_Os01g60730		RING-H2 finger protein, putative, expressed	.	.	.	.	.	.		.	.	5.30844	5.16172	14.6937		.	6.54965	6.45282	9.88241	14.6338	1
Os.8827.1.S1_at	LOC_Os01g60740		LTPL16 - Protease inhibitor/seed storage/LTP family protein precursor, expressed	.	.	.	.	.	.		.	.	.	41.4617	8.2372		.	.	.	14.8234	6.80778	1
Os.14313.2.S1_s_at	LOC_Os01g61620		protein kinase family protein, putative, expressed	.	.	.	.	.	.		.	.	.	6.1733	11.3498		.	.	.	5.97502	13.7168	1
Os.8355.1.S1_a_at	LOC_Os01g61690		OsSCP5 - Putative Serine Carboxypeptidase homologue, expressed	.	.	.	.	.	.		.	.	6.75117	11.5441	22.4979		.	.	7.87211	17.3891	38.7458	1
Os.10411.1.S1_at	LOC_Os01g62190	C2H2 family	ZOS1-15 - C2H2 zinc finger protein, expressed	.	.	.	.	.	.		.	.	.	.	6.20342		.	.	.	.	7.00076	1		E-MEXP-2267,E-MEXP-1766	E-MEXP-2267,E-MEXP-1766
Os.6321.1.S1_at	LOC_Os01g63690		hs1, putative, expressed	.	.	.	.	.	.		5.10039	7.96669	8.47247	8.92561	10.0657		7.43066	8.38534	8.65296	9.79238	10.1541	1
Os.170.2.S1_at	LOC_Os01g64110		glycosyl hydrolase, putative, expressed	.	.	.	.	.	.		.	.	.	.	8.14374		.	.	.	.	11.1023	1
Os.4636.1.S1_a_at	LOC_Os01g64170		glycosyl hydrolases family 17, putative, expressed	.	.	.	.	.	.		.	.	.	.	5.68965		.	.	.	.	7.25444	1
Os.12119.1.S1_at	LOC_Os01g64470		harpin-induced protein 1 domain containing protein, expressed	.	.	.	.	.	.		.	5.26561	6.60755	5.00821	5.01644		8.30547	6.39829	7.11235	7.07708	7.42961	1	OsDREB1C-specific	GSE18361	GSE11025,GSE18361	GSE11025,GSE18361,GSE17245
Os.26261.1.S1_at	LOC_Os01g65520		Sad1 / UNC-like C-terminal domain containing protein, putative, expressed	.	.	.	.	.	.		.	.	.	.	5.12035		.	.	.	.	5.33633	1
Os.50896.1.S1_at	LOC_Os01g66010		amino acid transporter, putative, expressed	.	.	.	.	.	.		.	.	.	.	5.37706		.	.	.	6.33799	5.23847	1		GSE18361	GSE18361	GSE18361
Os.6275.1.S1_at	LOC_Os01g67110		expressed protein	.	.	.	.	.	.		.	.	.	7.04812	.		.	.	.	6.19683	7.10238	1
Os.53052.1.S1_at	LOC_Os01g67820		exo70 exocyst complex subunit domain containing protein, expressed	.	0.1604	.	.	.	.		.	6.50216	14.07	21.0979	37.637		8.49049	9.43347	14.516	20.9585	31.3105	1		GSE18361	GSE11025,GSE18361	GSE11025,GSE18361
Os.47363.1.A1_at	LOC_Os01g70080		NB-ARC domain containing protein, expressed	17.4077	11.8093	12.1103	14.8701	14.1676	10.2507		.	.	.	.	5.56509		.	.	.	.	9.45064	1
Os.12498.2.S1_at	LOC_Os01g72370	bHLH family	helix-loop-helix DNA-binding domain containing protein, expressed	.	0.102089	.	.	.	.		.	.	17.4765	23.4028	29.1972		12.0583	12.0996	33.3369	78.7152	71.2886	1
Os.27963.1.A1_at	LOC_Os01g72900		abscisic stress-ripening, putative, expressed	.	.	.	.	.	.		.	.	.	6.50649	14.5726		.	.	.	8.71074	19.1176	1			E-MEXP-1766
Os.40428.1.S1_at	LOC_Os01g73770	AP2/EREBP family	Dehydration-responsive element-binding protein 1F	.	.	.	.	.	.		.	16.2947	20.983	12.1696	12.8691		.	26.2515	9.73151	31.0659	7.71726	1		GSE18361	GSE11025,GSE18361	GSE18361,GSE6719
Os.49520.1.A1_at	LOC_Os02g06460		conserved hypothetical protein	.	.	.	.	.	.		.	.	.	.	14.5308		.	.	.	.	10.4195	1
OsAffx.24166.1.S1_at	LOC_Os02g08440	WRKY family	OsWRKY71 - Superfamily of TFs having WRKY and zinc finger domains, expressed	.	.	.	.	.	.		.	7.53766	14.6201	19.492	23.6964		7.47219	11.3113	17.8142	31.476	31.1456	1		GSE18361	GSE18361	GSE18361
Os.11952.1.S1_at	LOC_Os02g11070		3-ketoacyl-CoA synthase, putative, expressed	.	.	.	.	.	.		.	.	5.93149	7.40034	11.3778		.	.	.	9.35919	12.8393	1		GSE18361	GSE18361	GSE18361,GSE6893
Os.11250.1.S1_at	LOC_Os02g13800	HSF family	HSF-type DNA-binding domain containing protein, expressed	.	.	.	.	.	.		.	.	.	.	5.13094		.	.	.	.	.	1		E-MEXP-2267,E-MEXP-1766	E-MEXP-2267	E-MEXP-2267,E-MEXP-1766
Os.8802.1.S1_at	LOC_Os02g22160		DNA binding protein, putative, expressed	.	.	.	.	.	.		.	.	.	6.34608	8.97887		.	.	5.67574	6.91767	11.4689	1		GSE18361	GSE18361	GSE18361
Os.55653.1.S1_at	LOC_Os02g33590		U-box domain-containing protein, putative, expressed	.	.	.	.	.	.		.	.	.	6.48783	11.1254		.	.	.	12.7146	11.238	1		GSE18361	GSE11025,GSE18361	GSE18361,GSE6893,GSE17245
OsAffx.24574.1.S1_at	LOC_Os02g34640		expressed protein	.	.	.	.	.	.		.	.	.	5.30634	.		.	.	.	9.02394	8.79131	1
Os.7335.1.S1_at	LOC_Os02g36340		riboflavin biosynthesis protein ribAB, chloroplast precursor, putative, expressed	.	.	.	.	.	.		.	.	5.3998	5.24761	7.765		.	.	.	5.51003	7.08743	1		GSE18361	GSE18361	GSE18361
Os.49112.1.S1_at	LOC_Os02g37180		expressed protein	.	.	.	.	.	.		.	.	.	.	6.4098		.	.	.	.	11.7121	1
Os.10595.2.S1_at	LOC_Os02g38980		bromodomain domain containing protein, expressed	.	.	.	.	.	.		.	.	.	.	8.22876		.	.	.	.	8.97188	1
OsAffx.24642.1.S1_at	LOC_Os02g39020;LOC_Os11g42780		transposon protein, putative, unclassified	.	.	.	.	.	.		.	.	.	.	13.9955		.	.	.	.	13.0205	1
OsAffx.2915.1.S1_at	LOC_Os02g39320		hypothetical protein	.	.	.	.	.	.		.	.	.	.	51.6498		.	.	.	38.3359	60.6692	1
Os.51717.1.S1_at	LOC_Os02g39390		expressed protein	.	.	.	.	.	.		.	.	.	.	10.5575		.	.	.	.	14.8862	1
Os.10172.1.S1_at	LOC_Os02g41510	MYB family	MYB family transcription factor, putative, expressed	.	0.182849	.	.	.	.		.	7.12449	19.1347	12.2004	18.1574		8.30094	9.76501	14.4155	20.4498	19.6662	1		GSE18361	GSE18361	GSE18361,GSE17245
Os.53236.1.S1_at	LOC_Os02g43170	Orphans	B-box zinc finger family protein, putative, expressed	.	.	.	.	.	.		.	.	7.28687	8.89462	16.4162		.	.	.	9.31841	11.2243	1		GSE18361	GSE18361	GSE18361
OsAffx.12515.1.S1_at	LOC_Os02g46090		CAMK_CAMK_like.15 - CAMK includes calcium/calmodulin depedent protein kinases, expressed	.	.	.	.	.	.		.	.	5.2633	6.53838	9.62755		.	.	.	6.05469	8.07186	1
Os.17323.2.S1_at	LOC_Os02g48190		expressed protein	.	.	.	.	.	.		.	.	.	5.80039	10.5718		.	.	.	6.21644	11.6807	1
Os.7581.1.S1_at	LOC_Os02g48730		rho GDP-dissociation inhibitor 1, putative, expressed	.	.	.	.	.	.		.	.	.	.	5.62372		.	.	.	.	8.04523	1
Os.57343.1.S1_at	LOC_Os02g50110		hypothetical protein	.	.	.	.	.	.		.	.	.	.	9.98249		.	.	.	5.59903	10.7447	1
Os.56026.1.A1_at	LOC_Os02g50200		cysteine-rich repeat secretory protein precursor, putative, expressed	.	.	.	.	.	.		.	.	.	10.1757	32.4298		.	.	.	11.0776	29.5538	1
OsAffx.24807.1.S1_at	LOC_Os02g50220		expressed protein	.	.	.	.	.	.		.	.	.	.	6.01592		.	.	.	.	8.58482	1
Os.26079.1.S1_at	LOC_Os02g50600		glycosyl transferase 8 domain containing protein, putative, expressed	.	.	.	.	.	.		.	8.84097	12.6975	12.8484	20.1658		8.08671	7.46932	8.32834	14.3749	22.7655	1		GSE18361	GSE11025,GSE18361	GSE18361
OsAffx.24824.1.S1_s_at	LOC_Os02g51370		glutaredoxin, putative, expressed	.	.	.	.	.	.		.	.	.	7.05335	12.4739		.	.	.	11.6104	18.6565	1		GSE18361	GSE18361	GSE18361
Os.24364.1.A1_at	LOC_Os02g51860		dehydration response related protein, putative, expressed	.	.	.	.	.	.		.	.	.	5.7257	.		.	.	.	.	5.02635	1
Os.10870.1.S1_at	LOC_Os02g51890		RNA recognition motif containing protein, putative, expressed	.	.	.	.	.	.		.	.	.	.	5.30715		.	.	.	.	6.82384	1
Os.12240.1.S1_at	LOC_Os02g52010		phosphate-induced protein 1 conserved region domain containing protein, expressed	.	.	.	.	.	.		.	23.2021	34.8826	37.8399	46.0038		9.16384	28.1157	31.9312	61.9977	85.356	1		GSE6901,GSE18361	GSE18361	GSE18361
Os.11365.1.S1_at	LOC_Os02g52210		zinc finger, C3HC4 type domain containing protein, expressed	.	.	.	.	.	.		.	.	.	.	5.22063		5.95184	.	.	5.18149	.	1	OsDREB1C-specific
Os.9331.1.S1_at	LOC_Os02g54600		STE_MEK_ste7_MAP2K.5 - STE kinases include homologs to sterile 7, sterile 11 and sterile 20 from yeast, expressed	.	.	.	.	.	.		.	.	.	.	6.1374		.	.	5.2607	5.56251	8.32872	1
Os.49865.1.S1_at	LOC_Os02g54780		CYPRO4, putative, expressed	.	.	.	.	.	.		.	.	6.14256	6.68714	12.1535		.	5.42253	6.87176	9.39104	16.6126	1		E-MEXP-2267,E-MEXP-1766	E-MEXP-2267	E-MEXP-2267,E-MEXP-1766
Os.9533.1.S1_at	LOC_Os03g02750		OsSub25 - Putative Subtilisin homologue, expressed	.	.	.	.	.	.		.	.	.	17.8912	10.9836		.	.	5.89641	25.2911	28.2828	1
Os.18178.1.S1_at	LOC_Os03g03550	bZIP family	bZIP family transcription factor, putative, expressed	.	.	.	.	.	.		.	.	.	.	6.15312		.	.	.	.	9.42264	1
Os.32644.1.S2_at	LOC_Os03g03570		leucine-rich repeat transmembrane protein kinase, putative, expressed	.	.	.	.	.	.		.	.	.	8.31045	.		.	.	.	.	5.45596	1
Os.8719.1.A1_s_at	LOC_Os03g06510		KIP1, putative, expressed	.	.	.	.	.	.		.	.	5.97551	15.1768	26.0689		.	.	6.60697	11.5527	26.2827	1
Os.27254.1.S1_s_at	LOC_Os03g06680		plant-specific domain TIGR01615 family protein, expressed	.	.	.	.	.	.		.	.	.	9.15918	6.25746		.	.	.	5.80652	5.27322	1		GSE11025
Os.13559.1.S1_at	LOC_Os03g06940		beta-galactosidase, putative, expressed	.	.	.	.	.	.		.	.	.	30.7192	.		.	.	.	13.5873	11.2631	1
Os.12241.1.S1_at	LOC_Os03g14050		thaumatin-like protein 1 precursor, putative, expressed	.	.	.	.	.	.		.	.	.	6.23225	.		.	.	.	5.07927	6.36467	1
Os.35013.1.S1_at	LOC_Os03g16170		protein phosphatase 2C, putative, expressed	.	.	.	.	.	.		.	.	.	.	6.46767		.	.	.	6.08894	8.42287	1		E-MEXP-2267,E-MEXP-1766		E-MEXP-2267,E-MEXP-1766
Os.406.1.S1_a_at	LOC_Os03g17700		CGMC_MAPKCGMC_2_ERK.2 - CGMC includes CDA, MAPK, GSK3, and CLKC kinases, expressed	.	.	.	.	.	.		.	.	.	.	6.85433		.	.	.	6.01064	7.45294	1		GSE18361	GSE18361	GSE18361
OsAffx.12910.1.S1_at	LOC_Os03g18150		protein phosphatase 2C, putative, expressed	.	.	.	.	.	.		.	5.42882	7.16665	7.31222	10.0256		6.13842	5.3984	6.93927	8.42957	10.1435	1		GSE18361	GSE18361	GSE18361
Os.53030.1.S1_at	LOC_Os03g18860		pectinesterase, putative, expressed	.	.	.	.	.	.		.	.	.	.	5.61551		.	.	.	.	6.34002	1
Os.51868.2.S1_at	LOC_Os03g19730		Hypothetical protein	.	.	.	.	.	.		.	.	.	5.48671	11.8473		.	.	.	5.41251	8.98978	1
Os.51506.1.S1_at	LOC_Os03g20600		expressed protein	.	.	.	.	.	.		.	.	5.30343	7.1072	9.87363		.	.	6.82545	10.9433	19.0818	1
OsAffx.29607.3.S1_x_at	LOC_Os03g21330;LOC_Os08g33270		transposon protein, putative, unclassified	.	.	.	.	.	.		.	.	.	.	42.6274		.	.	.	.	69.1797	1
OsAffx.26070.1.S1_at	LOC_Os03g21660	FAR1	transposon protein, putative, unclassified, expressed	.	.	.	.	5.7602	.		.	.	.	48.9919	43.0571		.	.	.	9.25202	28.5298	1		E-MEXP-2267,E-MEXP-1766		E-MEXP-2267,E-MEXP-1766
Os.50350.1.S1_at	LOC_Os03g24160		phosphatidylinositol-4-phosphate 5-kinase, putative, expressed	.	.	.	.	.	.		.	.	.	.	5.22295		.	.	.	.	5.38743	1
OsAffx.25212.1.S1_at	LOC_Os03g24810		hypothetical protein	.	.	.	.	.	.		.	.	.	15.3781	.		.	.	8.54982	15.4097	.	1
Os.51747.1.S1_at	LOC_Os03g29250		SPX domain-containing protein, putative, expressed	.	.	.	.	.	.		.	.	.	15.7965	39.1067		.	.	.	17.176	51.8761	1
Os.24495.1.S1_at	LOC_Os03g29980		ACT domain containing protein, expressed	.	.	.	.	.	.		.	.	.	.	5.16087		.	.	.	8.509	7.56559	1
Os.14665.1.S1_at	LOC_Os03g45730		DNA-binding protein-like, putative, expressed	.	.	.	.	.	.		.	.	8.70128	12.3633	28.6373		.	5.08803	8.42496	13.8483	28.3349	1		GSE18361,E-MEXP-2267,E-MEXP-1766	GSE18361,E-MEXP-2267,GSE6719	GSE6901,GSE18361,E-MEXP-2267,E-MEXP-1766
Os.11575.3.S1_x_at	LOC_Os03g46440	TRAF	BTBA4 - Bric-a-Brac,Tramtrack, Broad Complex BTB domain with Ankyrin repeat region, expressed	.	.	.	.	.	.		.	.	.	5.72216	32.9965		.	.	.	11.4971	61.5155	1
Os.54016.1.S1_at	LOC_Os03g49750		protein kinase family protein, putative, expressed	.	.	.	.	.	.		.	.	.	.	22.4684		.	.	.	.	13.1031	1
Os.55394.1.S1_at	LOC_Os03g52410		expressed protein	.	.	.	.	.	.		.	19.6842	28.9003	24.2306	34.4531		5.95373	18.929	22.119	36.8784	40.0686	1		GSE18361	GSE11025,GSE18361	GSE11025,GSE18361
Os.7116.1.S1_at	LOC_Os03g53020	bHLH family	helix-loop-helix DNA-binding domain containing protein, expressed	.	.	.	.	.	.		.	.	6.97215	5.99132	8.03599		5.45179	8.51404	8.11198	15.631	15.828	1		GSE18361	GSE18361	GSE18361
OsAffx.25695.1.S1_at	LOC_Os03g53030		expressed protein	.	.	.	.	.	.		.	.	7.38825	15.3192	38.499		.	.	7.32158	23.6548	49.9299	1
Os.10390.1.S1_at	LOC_Os03g55430		expressed protein	.	.	.	.	.	.		.	.	.	.	7.20691		.	.	.	5.08789	7.31664	1
Os.22627.1.S1_at	LOC_Os03g57460		fasciclin domain containing protein, expressed	.	.	.	.	.	.		.	.	.	7.30025	.		.	.	.	.	5.15075	1
Os.37217.1.S1_at	LOC_Os03g60760		hypothetical protein	.	.	.	.	.	.		.	.	.	7.8975	.		.	.	.	5.20427	5.12794	1
Os.49265.1.S2_a_at	LOC_Os03g61720		glycerol-3-phosphate acyltransferase, putative, expressed	.	.	.	.	.	.		.	.	.	5.65538	.		.	.	.	5.93842	.	1
Os.4857.1.S1_at	LOC_Os03g62090		CESA5 - cellulose synthase, expressed	.	.	.	.	.	.		.	.	.	5.93635	5.04295		.	.	.	5.54232	5.90307	1
OsAffx.14278.1.S1_at	LOC_Os03g62620		late embryogenesis abundant protein, putative, expressed	.	.	.	.	.	.		.	.	.	.	6.61407		.	.	.	.	8.99076	1
Os.11477.1.S1_at	LOC_Os03g63390		plastocyanin-like domain containing protein, putative, expressed	.	.	.	.	.	.		.	.	.	25.0925	12.5118		.	.	.	7.80961	5.06801	1		GSE11025
Os.16198.1.S1_at	LOC_Os04g12960		UDP-glucoronosyl/UDP-glucosyl transferase, putative, expressed	.	.	.	.	.	.		.	.	.	9.68661	96.2503		.	.	5.40381	11.754	93.5062	1
Os.6043.1.S1_at	LOC_Os04g23550	bHLH family	basic helix-loop-helix family protein, putative, expressed	.	0.169883	.	.	.	.		.	.	.	5.06537	6.72404		.	6.43902	.	10.5774	12.4954	1		GSE18361	GSE18361,GSE6719	GSE18361
Os.11262.1.S1_a_at	LOC_Os04g32920		potassium transporter, putative, expressed	.	.	.	.	.	.		.	.	.	.	6.87814		.	.	.	.	7.67421	1
Os.24051.2.S1_at	LOC_Os04g33640		glycosyl hydrolases family 17, putative, expressed	.	.	.	.	.	.		.	.	11.6823	5.79157	6.62256		.	8.39309	11.1144	11.1557	9.5477	1		GSE18361	GSE18361	GSE18361,GSE6719,E-MEXP-1766
Os.15942.4.S1_at	LOC_Os04g34600		abscisic stress-ripening, putative, expressed	.	.	.	.	.	.		.	.	6.6001	14.9021	37.7222		.	.	7.43938	27.9016	74.2854	1
Os.34174.1.S1_at	LOC_Os04g38790		expressed protein	.	.	.	.	.	.		.	.	.	5.66649	9.5664		.	.	.	5.92608	8.41073	1		GSE18361	GSE18361,GSE6719	GSE18361
Os.32953.1.S2_at	LOC_Os04g38970		protein binding protein, putative, expressed	.	.	.	.	.	.		.	.	.	.	7.30134		.	.	.	.	7.23205	1
Os.8374.1.S1_at	LOC_Os04g43910	ARF family	auxin response factor, putative, expressed	.	.	.	.	.	.		.	.	.	5.47322	19.4994		.	.	.	9.70054	26.4086	1
Os.23560.1.S1_at	LOC_Os04g45970		glutamate dehydrogenase protein, putative, expressed	.	.	.	.	.	.		.	.	.	8.43185	7.49647		.	.	5.58498	8.52361	8.99948	1
Os.49877.1.S1_at	LOC_Os04g46130		plastocyanin-like domain containing protein, putative, expressed	.	.	.	.	.	.		.	.	.	18.6841	.		.	.	.	12.7343	.	1
Os.53972.1.S1_at	LOC_Os04g46970		glucosyltransferase, putative, expressed	.	.	.	.	.	.		.	12.16	41.4457	75.4546	115.246		11.6932	23.6977	69.3279	100.334	136.814	1		GSE18361	GSE18361	GSE18361
Os.20548.1.S1_at	LOC_Os04g51680		hypothetical protein	.	.	.	.	.	.		.	5.33147	7.144	9.54185	8.55393		5.32698	6.13387	7.9605	11.4849	9.8914	1
Os.56185.1.S1_at	LOC_Os04g53730		expressed protein	.	.	.	.	.	.		.	.	.	16.414	20.7338		.	.	15.6844	21.5443	27.0449	1
OsAffx.26636.1.S1_x_at	LOC_Os04g56580		inositol 1,3,4,5,6-pentakisphosphate 2-kinase, putative, expressed	.	.	.	.	.	.		.	.	.	.	7.81759		.	.	.	.	7.47657	1		E-MEXP-2267,E-MEXP-1766	E-MEXP-2267	E-MEXP-2267,E-MEXP-1766
Os.32813.1.A1_at	LOC_Os04g58190	C2C2-Dof family	dof zinc finger domain containing protein, putative, expressed	.	.	.	.	.	.		.	.	.	.	6.04271		.	.	.	.	7.17413	1			E-MEXP-1766
Os.48131.1.S1_s_at	LOC_Os04g58890		expressed protein	.	.	.	.	.	.		.	.	.	5.08566	13.2281		8.68301	.	.	6.25775	13.7393	1	OsDREB1C-specific	GSE18361,E-MEXP-2267	GSE18361,E-MEXP-2267,E-MEXP-1766	GSE11025,GSE18361
Os.17036.1.S1_x_at	LOC_Os05g03620		TKL_IRAK_CR4L.4 - The CR4L subfamily has homology with Crinkly4, expressed	.	0.193577	.	.	.	.		.	.	.	.	5.26974		6.7611	.	5.21782	5.24178	7.62966	1	OsDREB1C-specific	GSE18361	GSE18361	GSE18361
OsAffx.4267.1.S1_at	LOC_Os05g07080		S-domain receptor-like protein kinase, putative, expressed	.	.	.	.	.	.		.	.	.	.	8.43117		.	.	.	.	12.122	1
Os.8456.1.S1_at	LOC_Os05g10210		HAD superfamily phosphatase, putative, expressed	.	.	.	.	.	.		.	.	.	47.0702	17.1799		.	.	.	6.45974	6.17716	1
Os.51080.1.S1_at	LOC_Os05g19150		hydrolase, alpha/beta fold family domain containing protein, expressed	.	.	.	.	.	.		.	.	8.03261	10.578	21.4514		.	.	5.17002	11.6648	20.1689	1
Os.37565.1.S1_at	LOC_Os05g25770	WRKY family	OsWRKY45 - Superfamily of TFs having WRKY and zinc finger domains, expressed	.	.	.	.	.	.		.	11.6153	19.0931	26.6494	34.7429		6.8607	16.3765	23.4188	36.2159	51.8211	1		GSE18361	GSE6901,GSE18361	GSE18361
Os.25952.1.S1_at	LOC_Os05g27780		expressed protein	.	.	.	.	.	.		.	6.46995	7.21504	14.582	14.4858		.	.	7.18437	10.3505	11.5273	1
Os.10058.1.S1_at	LOC_Os05g31620	!	OsCML15 - Calmodulin-related calcium sensor protein, expressed	.	.	.	.	.	.		6.92232	9.40034	9.54339	10.4186	12.9861		11.3887	7.47866	8.03788	9.83399	10.9344	1	OsDREB1C-specific	GSE18361,E-MEXP-1766	GSE18361	GSE18361,E-MEXP-1766
Os.10175.1.S1_at	LOC_Os05g35500	MYB family	MYB family transcription factor, putative, expressed	.	0.119812	.	.	.	.		.	.	5.10547	5.71634	8.62127		8.14338	.	.	6.53947	7.30811	1	OsDREB1C-specific
Os.50985.1.S1_at	LOC_Os05g36260		soluble inorganic pyrophosphatase, putative, expressed	.	.	.	.	.	.		.	.	.	.	8.9044		.	.	.	8.00851	13.2656	1
Os.8774.1.S1_at	LOC_Os05g37520		expressed protein	.	.	.	.	.	.		.	6.85978	16.3877	21.7911	43.1809		6.60032	10.8302	15.9185	29.4281	48.8689	1
Os.7452.1.S1_at	LOC_Os05g38230		oxidoreductase, aldo/keto reductase family protein, putative, expressed	.	.	.	.	.	.		.	.	.	11.2277	6.4205		.	.	.	6.89	.	1
OsAffx.27222.1.S1_at	LOC_Os05g38350		glycerol-3-phosphate acyltransferase 8, putative, expressed	.	.	.	.	.	.		.	.	.	.	6.51524		.	.	.	.	8.55975	1
Os.6671.1.S1_a_at	LOC_Os05g39930		spotted leaf 11, putative, expressed	.	.	.	.	.	.		.	.	.	5.94793	9.29726		7.82381	5.07105	5.48802	8.11484	9.92033	1	OsDREB1C-specific	GSE18361	GSE11025,GSE18361,E-MEXP-1766	GSE11025,GSE18361
Os.46287.1.S1_a_at	LOC_Os05g40770		leucine-rich repeat family protein, putative, expressed	.	.	.	.	.	.		.	.	.	.	5.61655		.	.	.	.	6.28695	1
OsAffx.15100.1.S1_at	LOC_Os05g44430		hypothetical protein	.	.	.	.	.	.		.	.	.	.	31.3013		.	.	.	.	27.3982	1
Os.57131.1.S1_at	LOC_Os05g45510		expressed protein	.	.	.	.	.	.		.	.	.	.	5.91691		.	.	.	.	6.60997	1
Os.54961.1.S1_at	LOC_Os05g46350		IQ calmodulin-binding motif domain containing protein, expressed	.	.	.	.	.	.		.	.	.	.	27.9689		.	.	.	7.39568	27.3615	1
Os.56257.1.S1_at	LOC_Os05g46750		STE_MEKK_ste11_MAP3K.18 - STE kinases include homologs to sterile 7, sterile 11 and sterile 20 from yeast, expressed	.	.	.	.	.	.		.	.	.	6.11189	12.5295		.	.	.	10.0957	9.60957	1		GSE18361	GSE18361	GSE18361
Os.51913.1.S1_at	LOC_Os05g47580		expressed protein	.	.	.	.	.	.		.	.	.	.	9.63708		.	.	.	.	21.6492	1
OsAffx.15140.1.S1_at	LOC_Os05g47960		expressed protein	.	0.178819	.	.	.	.		.	.	5.33958	.	10.2858		15.7264	5.76432	.	6.68336	9.30887	1	OsDREB1C-specific	GSE18361	GSE11025,GSE18361	GSE11025,GSE18361
Os.8889.1.S1_at	LOC_Os05g50180		OsCML14 - Calmodulin-related calcium sensor protein, expressed	.	.	.	.	.	.		.	.	.	.	5.82049		.	.	.	6.34746	10.7886	1		GSE18361	GSE11025,GSE18361	GSE11025,GSE18361
Os.22995.1.S1_at	LOC_Os06g07300		jacalin-like lectin domain containing protein	.	.	.	.	.	.		.	.	.	19.2834	13.5169		.	.	.	6.76514	.	1
Os.55254.1.S1_at	LOC_Os06g10130		expressed protein	.	.	.	.	.	.		.	.	.	.	12.731		.	.	.	.	14.8342	1
Os.11914.1.S1_at	LOC_Os06g11240		12-oxophytodienoate reductase, putative, expressed	.	.	.	.	.	.		.	.	6.20741	8.3934	8.56016		.	.	.	9.77085	9.05855	1
OsAffx.27621.1.S1_s_at	LOC_Os06g13760		glycosyl transferase 8 domain containing protein, putative, expressed	.	.	.	.	.	.		.	.	.	.	8.44988		5.468	5.43778	.	6.86071	9.67725	1	OsDREB1C-specific		GSE11025
Os.14411.1.S1_at	LOC_Os06g16640		carboxyl-terminal peptidase, putative, expressed	.	.	.	.	.	.		.	.	.	.	5.43472		.	.	.	6.40736	.	1
Os.7744.1.S1_at	LOC_Os06g19390		expressed protein	.	.	.	.	.	.		.	.	.	.	5.9146		.	.	.	.	7.07548	1
Os.11826.1.S1_at	LOC_Os06g30130		cysteine-rich receptor-like protein kinase 10 precursor, putative, expressed	.	.	.	.	.	.		.	.	.	.	5.38916		.	.	.	.	6.20036	1
Os.52281.1.S1_at	LOC_Os06g43080		expressed protein	.	.	.	.	.	.		.	.	.	.	7.64501		.	.	.	7.23565	16.3646	1
Os.7902.1.S1_at	LOC_Os06g46950		EF hand family protein, putative, expressed	.	.	.	.	.	.		.	5.3692	5.25552	.	5.09447		5.05385	5.16125	.	.	.	1		GSE18361	GSE11025,GSE18361,E-MEXP-1766	GSE11025,GSE18361
Os.22839.1.S1_at	LOC_Os06g48200		glycosyl hydrolases family 16, putative, expressed	.	.	.	.	.	.		.	.	.	19.9008	27.3824		.	.	6.19779	27.8562	52.1653	1
OsAffx.15997.1.S1_at	LOC_Os06g49470		peptidyl-prolyl cis-trans isomerase, putative, expressed	.	.	.	.	.	.		.	5.32688	12.957	15.2575	38.7992		.	9.07897	13.9574	22.0932	41.6392	1		GSE18361	GSE18361	GSE6901,GSE18361
Os.12429.1.S1_at	LOC_Os07g07040		erythrocyte binding protein 3, putative, expressed	.	.	.	.	.	.		.	.	.	.	6.25253		.	.	.	5.55338	11.0152	1		E-MEXP-2267	E-MEXP-2267	E-MEXP-2267
Os.15220.1.S2_at	LOC_Os07g07240		ubiquitin-conjugating enzyme, putative, expressed	.	.	.	.	.	.		.	.	.	.	5.41314		.	.	.	.	11.3213	1
Os.10382.1.S1_at	LOC_Os07g07974	CPP family	tesmin/TSO1-like CXC domain containing protein, expressed	.	.	.	.	.	.		.	.	5.68814	7.42985	10.8522		.	.	.	.	5.32993	1
Os.10872.1.S1_at	LOC_Os07g09420		ATPase, putative, expressed	.	.	.	.	.	.		.	.	.	.	11.3127		.	.	.	.	14.5868	1
Os.5549.1.S1_at	LOC_Os07g12340	NAC family	NAC domain-containing protein 67, putative, expressed	.	.	.	.	.	.		.	9.9548	10.2409	10.2099	10.7009		.	7.31733	7.74827	8.45068	9.76019	1		GSE18361
Os.18065.1.S1_at	LOC_Os07g39780		SUMO-activating enzyme subunit 2, putative, expressed	.	.	.	.	.	.		.	.	.	.	6.04372		.	.	.	.	7.41097	1
OsAffx.16682.1.S1_at	LOC_Os07g42220		expressed protein	.	.	.	.	.	.		.	.	.	.	12.7217		.	.	.	.	7.38416	1
Os.8080.1.S1_at	LOC_Os07g43710		CSLA7 - cellulose synthase-like family A; mannan synthase, expressed	.	.	.	.	.	.		.	.	.	6.31687	.		.	.	.	.	6.02774	1
Os.9067.1.S1_at	LOC_Os07g44140		cytochrome P450 72A1, putative, expressed	.	.	.	.	.	.		.	.	.	.	11.4721		.	.	.	.	12.4916	1		GSE18361	GSE18361	GSE18361
Os.11719.1.S2_at	LOC_Os07g46670		early response to dehydration 15, putative, expressed	.	.	.	.	.	.		.	19.3196	40.4087	52.5265	56.5215		5.41877	33.0619	51.862	74.1907	67.1081	1
Os.8920.1.S1_at	LOC_Os07g47790	AP2/EREBP family	AP2 domain containing protein, expressed	.	0.121378	.	.	.	.		.	.	6.09566	5.95089	9.61084		13.5408	5.86912	8.00585	10.1401	12.0975	1	OsDREB1C-specific	GSE18361	GSE18361	GSE18361
Os.11321.1.S1_at	LOC_Os07g48260	WRKY family	OsWRKY47 - Superfamily of TFs having WRKY and zinc finger domains, expressed	.	.	.	.	.	.		.	.	.	.	5.25618		.	.	.	.	8.13079	1		GSE18361	GSE18361	GSE18361
Os.53598.1.S1_at	LOC_Os07g48360		helicase conserved C-terminal domain containing protein, expressed	.	.	.	.	.	.		.	.	.	.	12.5471		.	.	.	7.70234	13.3848	1
Os.34960.1.S1_at	LOC_Os07g49114		wound-induced protein WI12, putative, expressed	.	.	.	.	.	.		.	.	.	.	5.13861		.	.	.	6.03737	7.92576	1
Os.31625.1.S1_at	LOC_Os08g06659	AS2 family	expressed protein	.	.	.	.	.	.		.	.	.	14.7116	59.8827		.	.	.	17.7166	70.6233	1
Os.16469.1.S1_at	LOC_Os08g08700		ubiquitin family protein, putative, expressed	.	.	.	.	.	.		.	.	.	.	5.46677		.	.	.	.	10.8616	1
Os.12425.1.S1_at	LOC_Os08g09340		bromodomain containing protein, expressed	.	.	.	.	.	.		.	.	.	.	6.83576		.	.	.	.	6.6456	1
Os.54671.1.S1_at	LOC_Os08g17500		cinnamoyl-CoA reductase, putative, expressed	.	.	.	.	.	.		.	.	.	.	5.09105		.	.	.	.	5.90235	1		GSE18361	GSE18361	GSE18361
Os.15295.1.S1_at	LOC_Os08g19670		expressed protein	.	0.198222	.	.	.	.		.	.	6.88554	11.7076	7.8262		7.90238	.	7.1396	9.08025	8.29436	1	OsDREB1C-specific	GSE18361	GSE18361	GSE18361
Os.6304.1.S1_at	LOC_Os08g31090		expressed protein	.	.	.	.	.	.		.	.	.	.	7.83591		5.76	.	.	6.26992	11.3586	1	OsDREB1C-specific	GSE18361	GSE11025,GSE18361,E-MEXP-1766	GSE11025,GSE18361
Os.13954.1.S1_x_at	LOC_Os08g31950		hypothetical protein	.	.	.	.	.	.		.	.	.	.	21.4614		.	.	.	.	25.2289	1
OsAffx.29489.1.S1_at	LOC_Os08g33430		formin, putative, expressed	.	.	.	.	.	.		.	.	.	16.9664	75.8113		.	.	.	18.183	61.312	1
Os.5676.1.S2_at	LOC_Os08g34060		DUF1336 domain containing protein, expressed	.	.	.	.	.	.		.	.	5.59264	5.48239	7.07309		.	.	6.08894	6.54396	7.20648	1
Os.6139.1.S1_at	LOC_Os08g34580		trehalose-6-phosphate synthase, putative, expressed	.	0.0940271	.	.	.	.		.	.	.	.	12.147		11.3621	.	.	10.6902	16.7417	1	OsDREB1C-specific	E-MEXP-2267,E-MEXP-1766	E-MEXP-2267	E-MEXP-2267,E-MEXP-1766
Os.55850.1.S1_at	LOC_Os08g34800		expressed protein	.	.	.	.	.	.		.	5.91541	10.2245	18.9241	27.7739		.	5.95162	9.81566	23.5371	40.9537	1		GSE18361		GSE18361
Os.49711.1.S1_at	LOC_Os08g35110		OsSAUR33 - Auxin-responsive SAUR gene family member, expressed	.	.	.	.	.	.		.	.	5.77221	20.6374	27.8223		.	5.74971	8.67753	22.4425	33.5259	1
Os.12452.1.S1_s_at	LOC_Os08g36910		alpha-amylase precursor, putative, expressed	.	.	.	.	.	.		.	.	25.196	85.984	146.826		.	.	22.0181	101.286	288.964	1		GSE11025
OsAffx.17366.1.S1_at	LOC_Os08g36920	AP2/EREBP family	AP2 domain containing protein, expressed	.	0.196821	.	.	.	.		11.4034	48.7355	79.052	87.3454	106.833		95.023	111.47	96.0857	204.625	165.23	1		GSE18361	GSE11025,GSE18361	GSE18361,GSE17245,GSE6719
Os.13008.2.S1_at	LOC_Os08g39850		lipoxygenase, chloroplast precursor, putative, expressed	.	.	.	.	.	.		.	.	8.90634	11.257	9.71191		.	5.58547	8.88052	10.9911	18.2276	1
Os.11499.1.S1_at	LOC_Os08g41340		ras-related protein, putative, expressed	.	.	.	.	.	.		.	.	.	5.87627	6.40386		.	.	.	5.12032	9.64443	1
OsAffx.6135.1.S1_s_at	LOC_Os08g44470		expressed protein	.	.	.	.	.	.		.	.	.	.	7.25246		.	.	.	.	7.604	1
OsAffx.6178.1.S1_at	LOC_Os09g05020		tyrosine phosphatase family protein, putative, expressed	.	.	.	.	.	.		.	.	.	.	10.537		.	.	.	.	9.08318	1
OsAffx.17596.1.S1_at	LOC_Os09g07920		NOI protein, nitrate-induced, putative, expressed	.	.	.	.	.	.		.	.	.	.	6.40179		.	.	.	.	6.59861	1
Os.27524.2.S1_at	LOC_Os09g16920		desaturase/cytochrome b5 protein, putative, expressed	.	.	.	.	.	.		.	.	.	6.23598	6.091		.	.	.	.	5.82771	1
Os.6405.1.S2_at	LOC_Os09g21210		beta-glucan-binding protein 4, putative, expressed	.	.	.	.	.	.		.	.	5.29931	5.11278	5.78383		.	.	5.54107	6.45039	7.0544	1
Os.48082.1.S1_at	LOC_Os09g25070	WRKY family	OsWRKY62 - Superfamily of TFs having WRKY and zinc finger domains, expressed	.	.	.	.	.	.		.	.	.	.	6.71941		.	.	.	.	7.1828	1			GSE11025
Os.46776.2.A1_at	LOC_Os09g26960		cytochrome P450, putative, expressed	.	.	.	.	.	.		.	.	.	.	6.38554		.	.	.	6.35271	6.5147	1
Os.52451.1.A1_at	LOC_Os09g28440	AP2/EREBP family	AP2 domain containing protein, expressed	.	.	.	.	.	.		28.1528	117.448	122.037	156.742	204.082		89.5935	95.219	95.4069	197.245	194.378	1		GSE18361,E-MEXP-2267	GSE11025,GSE18361,E-MEXP-2267,E-MEXP-1766	GSE11025,GSE18361,GSE6893,E-MEXP-2267
OsAffx.17993.1.S1_at	LOC_Os09g34240		hypothetical protein	.	.	.	.	.	.		.	.	.	.	6.64919		.	.	.	.	6.94044	1
Os.14125.1.S1_at	LOC_Os09g35030	AP2/EREBP family	Dehydration-responsive element-binding protein 1A	.	.	.	.	.	.		11.8732	15.8728	15.6356	10.976	12.351		20.9533	24.4108	18.965	20.6519	18.3108	1			GSE18361,E-MEXP-2267,GSE17245	GSE18361,E-MEXP-2267,E-MEXP-1766
Os.53581.1.S1_at	LOC_Os09g37080		expressed protein	.	0.195754	.	.	.	.		.	5.92848	8.80279	7.85372	15.6098		11.8508	6.335	5.70887	12.57	22.6788	1	OsDREB1C-specific	GSE18361	GSE11025,GSE18361	GSE11025,GSE18361,GSE6893,GSE17245
Os.11478.1.S1_at	LOC_Os09g38440	PHD family	ATXR, putative, expressed	.	.	.	.	.	.		.	.	.	15.5483	6.43172		.	.	.	5.95872	.	1
Os.23291.1.A1_at	LOC_Os09g38700		STRUBBELIG-RECEPTOR FAMILY 5 precursor, putative, expressed	.	.	.	.	.	.		.	.	.	.	9.66305		.	.	.	.	8.14742	1
Os.23286.1.A1_at	LOC_Os10g02920		cytochrome b561, putative, expressed	.	.	.	.	.	.		.	.	.	.	14.803		.	.	.	5.08679	15.1709	1				E-MEXP-1766
Os.46544.1.A1_at	LOC_Os10g25060		expressed protein	.	.	.	.	.	.		.	.	.	.	27.8052		.	.	.	.	15.1422	1
Os.3387.1.S1_at	LOC_Os10g33810	MYB family	myb-related protein Myb4, putative, expressed	.	.	.	.	.	.		.	.	8.50442	32.1618	48.8037		.	.	.	14.047	38.9393	1		GSE18361	GSE18361	GSE18361
OsAffx.18589.1.S1_s_at	LOC_Os10g40480		LTPL143 - Protease inhibitor/seed storage/LTP family protein precursor, expressed	.	.	.	.	.	.		.	.	.	10.8931	11.201		.	.	.	24.8337	36.1021	1
Os.46183.1.S1_at	LOC_Os10g41180		expressed protein	.	.	.	.	.	.		.	.	.	.	8.79327		.	.	.	.	10.0638	1
Os.46857.1.S2_at	LOC_Os10g42770		a_IG002N01.7, putative	.	.	.	.	.	.		6.63311	9.87864	16.1228	12.6677	41.1659		7.44902	13.8641	16.4715	18.0271	39.6395	1
OsAffx.30767.1.S1_at	LOC_Os11g01530		ferritin-1, chloroplast precursor, putative, expressed	.	.	.	.	.	.		.	.	.	6.00616	20.6289		.	.	.	5.94895	12.7743	1
Os.6814.2.S1_s_at	LOC_Os11g01790		protein phosphatase 2c, putative, expressed	.	.	.	.	.	.		.	.	.	8.68493	15.8044		.	.	5.68315	10.9882	21.2685	1
Os.54501.1.S1_at	LOC_Os11g12650	PHD family	PHD-finger domain containing protein, putative, expressed	.	.	.	.	.	.		.	.	.	7.42502	80.9607		.	.	.	5.62434	108.642	1
Os.51307.1.S1_at	LOC_Os11g47630	C2H2 family	ZOS11-10 - C2H2 zinc finger protein, expressed	.	.	.	.	.	.		.	.	.	.	8.34746		.	.	.	.	7.41106	1
OsAffx.19448.1.S1_at	LOC_Os12g01770		protein phosphatase 2c, putative, expressed	.	.	.	.	.	.		.	.	.	7.88243	21.0769		.	.	.	8.96933	26.5995	1
Os.2218.1.S1_at	LOC_Os12g05260		phytosulfokines precursor, putative, expressed	.	.	.	.	.	.		.	.	.	.	6.82299		.	.	.	.	8.80251	1
OsAffx.31710.1.S1_x_at	LOC_Os12g12260		diacylglycerol kinase 1, putative, expressed	.	.	.	.	.	.		.	.	.	.	10.694		.	.	.	.	7.9258	1		GSE18361	GSE18361	GSE18361
Os.11305.1.S1_at	LOC_Os12g29400		GRAM domain containing protein, expressed	.	.	.	.	.	.		.	.	.	.	13.565		.	.	.	.	20.8898	1		E-MEXP-2267,E-MEXP-1766	E-MEXP-2267	E-MEXP-2267,E-MEXP-1766
OsAffx.10909.1.S1_at	NM_001048516		no hits found	.	.	.	.	.	.		.	.	.	5.99251	.		.	.	.	5.88163	6.8656	1
OsAffx.25300.1.S1_at	NM_001050623		no hits found	.	.	.	.	.	.		.	.	8.10722	11.2595	37.8289		.	.	6.52023	10.6214	59.6074	1
OsAffx.24035.1.S1_s_at	NM_001052061		no hits found	.	.	.	.	.	.		.	.	.	.	7.87318		.	.	.	.	8.50178	1
OsAffx.3056.1.S1_at	NM_001054807		no hits found	.	.	.	.	.	.		.	.	.	.	6.66951		.	.	.	.	6.14688	1
Os.11575.4.S1_x_at	Os01g0180200		Protein of unknown function DUF635 family protein	.	.	.	.	.	.		.	.	.	5.27237	34.5042		.	.	.	9.8477	58.5379	1
The DEGs identified by using the empirical criterion of more than 5-fold change and cut-off p < 0.05 in SAM based on three independent biological replicates. The dot in the above table means that the difference between two samples did not reach the threshold.
