# Supplementary material for: Genome-wide gene expression profiling of introgressed indica rice alleles associated with seedling cold tolerance improvement in a japonica rice background
Source: BMC Genomics. 2012 Sep 7;13:461. doi: 10.1186/z (PMC3526417; doi:10.1186/z)
Supplement: Additional file 17 — DEGs in the introgressed regions of K354. Excel file containing a list of differentially regulated genes detected by comparison of gene expression profiles of two genotypes that were within or neighboring the regions of donor introgression. [file 1471-2164-13-461-S17.xls]

## Sheet: Sheet1
Additional file 17. List of differentially regulated genes detected by comparison of gene expression profiling of two genotypes within or neighboring the regions of donor introgression.
Marker Interval	Chromosome	Previously reported CT QTLs in or near the interval a	Gene ID for the DEG	Function Anotation
RM490-RM579	1	34,36,37	LOC_Os01g12690	plant-specific domain TIGR01568 family protein
			LOC_Os01g12920	thioesterase family protein
			LOC_Os01g15790	expressed protein
RM104	1		LOC_Os01g65690	4,5-DOPA dioxygenase
			LOC_Os01g69904	expressed protein
			LOC_Os01g70080	NB-ARC domain containing protein
			LOC_Os01g71860	glycosyl hydrolases family 17
			LOC_Os01g72370	helix-loop-helix DNA-binding domain containing protein
RM145-RM262	2	34,37,38,40	LOC_Os02g11110	flavonol-3-O-glycoside-7-O-glucosyltransferase 1
			LOC_Os02g11640	UDP-glucoronosyl and UDP-glucosyl transferase
			LOC_Os02g12200	kinesin heavy chain
			LOC_Os02g12380	histone deacetylase
			LOC_Os02g12680	cytochrome P450
			LOC_Os02g13660	meiosis 5
			LOC_Os02g13770	transposon protein, putative, CACTA, En/Spm sub-class
			LOC_Os02g15280	VQ domain containing protein
			LOC_Os02g15290	VQ domain containing protein
			LOC_Os02g16490	expressed protein
			LOC_Os02g16620	reticulon domain containing protein
			LOC_Os02g18070	NB-ARC domain containing protein
			LOC_Os02g18140	NBS type disease resistance protein
			LOC_Os02g18470	NAM
			LOC_Os02g21260	OsFBL8 - F-box domain and LRR containing protein
			LOC_Os02g26430	OsWRKY42
			LOC_Os02g29210	ankyrin
			LOC_Os02g30620	dnaJ domain containing protein
			LOC_Os02g32250	retrotransposon protein
			LOC_Os02g33750	transposon protein
			LOC_Os02g36110	cytochrome P450
			LOC_Os02g36140	terpene synthase
			LOC_Os02g36190	cytochrome P450
RM251	3	38	LOC_Os03g18070	omega-3 fatty acid desaturase(OsFAD7)
RM6832	3	24,37,40	LOC_Os03g41200	retrotransposon protein
RM253-RM527	6	31	LOC_Os06g11500	MCM9 -minichromosome maintenance MCM family subunit 9
			LOC_Os06g12129	expressed protein
			LOC_Os06g13560	SAM dependent carboxyl methyltransferase
			LOC_Os06g15730	expressed protein
			LOC_Os06g16050	transposon protein, putative, CACTA, En/Spm sub-class
			LOC_Os06g17970	NBS-LRR disease resistance protein
			LOC_Os06g20150	peroxidase precursor
			LOC_Os06g20200	gibberellin receptor GID1L2
			LOC_Os06g20820	expressed protein
			LOC_Os06g20879	expressed protein
			LOC_Os06g21210	glycine rich protein family protein
			LOC_Os06g21369	hypothetical protein
			LOC_Os06g23870	acyl-CoA dehydrogenase domain protein
RM3	6	31,34,35,36	LOC_Os06g43510	cytochrome P450 71D6
RM432	7	34,40	LOC_Os07g25050	thionin-like peptide
			LOC_Os07g26100	expressed protein
			LOC_Os07g32020	UDP-glucoronosyl and UDP-glucosyl transferase
			LOC_Os07g32380	protein phosphatase 2C
			LOC_Os07g33580	cytochrome P450
			LOC_Os07g33680	succinate dehydrogenase subunit 3
			LOC_Os07g33730	NB-ARC domain containing protein
			LOC_Os07g33979	60S ribosomal protein L44
RM38	8	37	LOC_Os08g01610	DUF250 domain containing protein
			LOC_Os08g01670	invertase/pectin methylesterase inhibitor family protein
			LOC_Os08g02630	photosystem II core complex proteins psbY
			LOC_Os08g02996	receptor-like kinase
			LOC_Os08g04340	plastocyanin-like domain containing protein
			LOC_Os08g04590	csAtPR5
			LOC_Os08g07100	terpene synthase
			LOC_Os08g10430	NBS-LRR disease resistance protein
			LOC_Os08g13270	expressed protein
RM447	8	31,35,40	LOC_Os08g39730	cytochrome P450
			LOC_Os08g40050	retrotransposon protein
			LOC_Os08g40660	retrotransposon protein
			LOC_Os08g41070	retrotransposon protein
			LOC_Os08g42750	CAMK_CAMK_like.37 - CAMK includes calcium/calmodulin depedent protein kinases
			LOC_Os08g42760	methyltransferase domain containing protein
			LOC_Os08g44050	ZOS8-12 - C2H2 zinc finger protein
RM215	9	33,35	LOC_Os09g16950	cysteine-rich receptor-like protein kinase 25 precursor
			LOC_Os09g17344	expressed protein
			LOC_Os09g17630	receptor-like protein kinase 2
			LOC_Os09g18020	senescence-induced receptor-like serine/threonine-protein kinase precursor
			LOC_Os09g18230	expressed protein
			LOC_Os09g18560	hypothetical protein
RM216	10	31	LOC_Os10g07080	expressed protein
			LOC_Os10g10130	OsWAK112d - OsWAK receptor-like protein kinase
			LOC_Os10g19919	retrotransposon protein, putative, Ty3-gypsy subclass
RM1375	10	33,35	LOC_Os10g28360	1,2-dihydroxy-3-keto-5-methylthiopentene dioxygenase protein
			LOC_Os10g29530	expressed protein
			LOC_Os10g31240	plant protein of unknown function domain containing protein
			LOC_Os10g34930	secretory protein, putative, expressed
			LOC_Os10g35070	alpha-galactosidase precursor
			LOC_Os10g36100	LTPL157 - Protease inhibitor/seed storage/LTP family protein precursor
			LOC_Os10g38630	glutathione S-transferase
			LOC_Os10g39140	flavonol synthase/flavanone 3-hydroxylase
			LOC_Os10g40420	LTPL138 - Protease inhibitor/seed storage/LTP family protein
RM1124	11		LOC_Os11g07980	ion channel nompc
			LOC_Os11g08530	RNA-directed DNA polymerase
			LOC_Os11g09180	expressed protein
			LOC_Os11g09820	hypothetical protein
			LOC_Os11g10460	peroxidase precursor
			LOC_Os11g11240	hypothetical protein
			LOC_Os11g12320	disease resistance protein RPM1
RM224-RM206	11	32,37	LOC_Os11g32940	OsFBX421 - F-box domain containing protein
			LOC_Os11g33270	glycosyl hydrolases family 16
			LOC_Os11g33310	OsFBX424 - F-box domain containing protein
			LOC_Os11g33394	plant protein of unknown function domain containing protein
			LOC_Os11g34270	ubiquitin carboxyl-terminal hydrolase domain containing protein
			LOC_Os11g34650	hypothetical protein
			LOC_Os11g36070	expressed protein
			LOC_Os11g36150	receptor-like protein kinase 2 precursor
			LOC_Os11g36160	receptor-like protein kinase 2 precursor
			LOC_Os11g36200	receptor-like protein kinase 2 precursor
			LOC_Os11g37759	stripe rust resistance protein Yr10
			LOC_Os11g39190	NB-ARC domain containing protein
			LOC_Os11g39209	expressed protein
			LOC_Os11g39310	NB-ARC domain containing protein
			LOC_Os11g39320	LZ-NBS-LRR class
			LOC_Os11g41710	cytochrome P450
			LOC_Os11g45290	retrotransposon protein
			LOC_Os11g46210	NB-ARC domain containing protein
			LOC_Os11g47039	expressed protein
			Os11g0540000	no hits found
RM3483-RM101	12	31,42	LOC_Os12g01550	DUF260 domain containing protein
			LOC_Os12g02589	hydrolase, alpha/beta fold family protein
			LOC_Os12g02610	retrotransposon protein
			LOC_Os12g04880	retrotransposon protein
			LOC_Os12g06740	OsFBX440 - F-box domain containing protein
			LOC_Os12g07020	5-formyltetrahydrofolate cyclo-ligase
			Os12g0141900	Conserved hypothetical protein
			LOC_Os12g07940	expressed protein
			LOC_Os12g07950	transcriptional regulator Sir2 family protein
			LOC_Os12g08020	hypothetical protein
			LOC_Os12g08030	expressed protein
			LOC_Os12g09220	expressed protein
			LOC_Os12g09550	expressed protein
			LOC_Os12g09584	expressed protein
			LOC_Os12g09640	protein phosphatase 2C
			LOC_Os12g11360	conserved hypothetical protein
			LOC_Os12g12090	expressed protein
			LOC_Os12g12110	hypothetical protein
			LOC_Os12g12560	NADP-dependent oxidoreductase
			LOC_Os12g13340	expressed protein
			LOC_Os12g13674	expressed protein
			LOC_Os12g13720	Plant PDR ABC transporter
			LOC_Os12g13890	retrotransposon protein
			LOC_Os12g14540	expressed protein
			LOC_Os12g15222	expressed protein
			LOC_Os12g15314	staphylococcal nuclease homologue
			LOC_Os12g15680	laccase precursor protein
			LOC_Os12g16280	expressed protein
			LOC_Os12g16524	glutaredoxin-C8 precursor
			LOC_Os12g18560	invertase/pectin methylesterase inhibitor family protein
			LOC_Os12g21784	expressed protein
			Os12g0254500	no hits found
a The number in the cell is the number of the referrence.
